# Supplementary material for: 6-Phenyl-6,7-dihydro­dibenzo[c,f][1,5]aza­bis­mocin-12(5H)-yl perchlorate
Source: Acta Crystallogr Sect E Struct Rep Online. 2011 Jun 11;67(Pt 7):m875. doi: 10.1107/S1600536811021039 (PMC3151844; doi:10.1107/S1600536811021039)
Supplement: Supplementary file 1 [file e-67-0m875-sup1.cif]

##############################################################################
#                                                                            #
# This CIF contains the data in a paper accepted for publication in          #
# Acta Crystallographica Section E. It conforms to the requirements of       #
# Notes for Authors for Acta Crystallographica Section E, and has been       #
# peer reviewed under the auspices of the IUCr Commission on Journals.       #
#                                                                            #
# Full details of the Crystallographic Information File format               #
# are given in the paper "The Crystallographic Information File (CIF):       #
# a New Standard Archive File for Crystallography" by S. R. Hall, F. H.      #
# Allen and I. D. Brown [Acta Cryst. (1991), A47, 655-685].                  #
#                                                                            #
# The current version of the core CIF dictionary is obtainable from          #
# ftp://ftp.iucr.org/pub/cif_core.dic.                                       #
#                                                                            #
# Software is freely available for graphical display of the structure(s)     #
# in this CIF. For information consult the CIF software page                 #
# http://www.iucr.org/resources/cif/software.                                #
#                                                                            #
# This file may be used for bona fide research purposes within the           #
# scientific community so long as proper attribution is given to the journal # 
# article from which it was obtained.                                        #
#                                                                            #
##############################################################################
data_I
_audit_creation_method     SHELXL-97
_chemical_name_systematic
;
6-Phenyl-6,7-dihydrodibenzo[<i>c</i>,<i>f</i>][1,5]azabismocin-12(5<i>H</i>)-yl
perchlorate
;
_chemical_name_common     ?
_chemical_formula_moiety     'C20 H17 Bi Cl N O4'
_chemical_formula_sum     'C20 H17 Bi Cl N O4'
_chemical_formula_iupac     '[Bi (C20 H17 N) (Cl O4)]'
_chemical_formula_weight     579.78
_chemical_melting_point     ?
_symmetry_cell_setting     monoclinic
_symmetry_space_group_name_H-M     'P 21/c'
_symmetry_space_group_name_Hall     '-P 2ybc'
loop_
    _symmetry_equiv_pos_as_xyz
    'x, y, z'
    '-x, y+1/2, -z+1/2'
    '-x, -y, -z'
    'x, -y-1/2, z-1/2'
_cell_length_a     12.0635(10)
_cell_length_b     14.0755(12)
_cell_length_c     11.5121(10)
_cell_angle_alpha     90.00
_cell_angle_beta     107.590(2)
_cell_angle_gamma     90.00
_cell_volume     1863.4(3)
_cell_formula_units_Z     4
_cell_measurement_reflns_used     2936
_cell_measurement_theta_min     2.7
_cell_measurement_theta_max     24.2
_cell_measurement_temperature     293(2)
_exptl_crystal_description     prismatic
_exptl_crystal_colour     colorless
_exptl_crystal_size_max     0.317
_exptl_crystal_size_mid     0.210
_exptl_crystal_size_min     0.203
_exptl_crystal_density_diffrn     2.067
_exptl_crystal_density_meas     ?
_exptl_crystal_density_method     'not measured'
_exptl_crystal_F_000     1104
_exptl_absorpt_coefficient_mu     9.632
_exptl_absorpt_correction_type     empirical
_exptl_absorpt_process_details     '(SADABS; Bruker, 2001)'
_exptl_absorpt_correction_T_min     0.100
_exptl_absorpt_correction_T_max     0.145
_exptl_special_details     ?
_diffrn_ambient_temperature     293(2)
_diffrn_radiation_type     'Mo K\a'
_diffrn_radiation_wavelength     0.71073
_diffrn_radiation_source     'fine-focus sealed tube'
_diffrn_radiation_monochromator     graphite
_diffrn_measurement_device_type     'Bruker SMART 1000 CCD area-detector'
_diffrn_measurement_method     '\f and \w'
_diffrn_detector_area_resol_mean     ?
_diffrn_reflns_number     9267
_diffrn_reflns_av_R_equivalents     0.1658
_diffrn_reflns_av_sigmaI/netI     0.1191
_diffrn_reflns_theta_min     1.77
_diffrn_reflns_theta_max     25.00
_diffrn_reflns_theta_full     25.00
_diffrn_measured_fraction_theta_max     0.998
_diffrn_measured_fraction_theta_full     0.998
_diffrn_reflns_limit_h_min     -10
_diffrn_reflns_limit_h_max     14
_diffrn_reflns_limit_k_min     -13
_diffrn_reflns_limit_k_max     16
_diffrn_reflns_limit_l_min     -13
_diffrn_reflns_limit_l_max     13
_diffrn_standards_number     ?
_diffrn_standards_interval_count     ?
_diffrn_standards_interval_time     ?
_diffrn_standards_decay_%     ?
_refine_special_details
;
 Refinement of F^2^ against ALL reflections.  The weighted R-factor wR and
 goodness of fit S are based on F^2^, conventional R-factors R are based
 on F, with F set to zero for negative F^2^. The threshold expression of
 F^2^ > 2sigma(F^2^) is used only for calculating R-factors(gt) etc. and is
 not relevant to the choice of reflections for refinement.  R-factors based
 on F^2^ are statistically about twice as large as those based on F, and R-
 factors based on ALL data will be even larger.
;
_reflns_number_total     3279
_reflns_number_gt     2585
_reflns_threshold_expression     I>2\s(I)
_refine_ls_structure_factor_coef     Fsqd
_refine_ls_matrix_type     full
_refine_ls_R_factor_all     0.0749
_refine_ls_R_factor_gt     0.0650
_refine_ls_wR_factor_gt     0.1582
_refine_ls_wR_factor_ref     0.1629
_refine_ls_goodness_of_fit_ref     1.018
_refine_ls_restrained_S_all     1.018
_refine_ls_number_reflns     3279
_refine_ls_number_parameters     244
_refine_ls_number_restraints     0
_refine_ls_hydrogen_treatment     constr
_refine_ls_weighting_scheme     calc
_refine_ls_weighting_details
                 'calc w=1/[\s^2^(Fo^2^)+(0.0816P)^2^] where P=(Fo^2^+2Fc^2^)/3'
_atom_sites_solution_hydrogens     geom
_atom_sites_solution_primary     direct
_atom_sites_solution_secondary     difmap
_refine_ls_shift/su_max     0.001
_refine_ls_shift/su_mean     0.000
_refine_diff_density_max     4.891
_refine_diff_density_min     -4.143
_refine_ls_extinction_method     none
_refine_ls_extinction_coef     ?
loop_
    _atom_type_symbol
    _atom_type_description
    _atom_type_scat_dispersion_real
    _atom_type_scat_dispersion_imag
    _atom_type_scat_source
    'C' 'C' 0.0033 0.0016
                         'International Tables Vol C Tables 4.2.6.8 and 6.1.1.4'
    'H' 'H' 0.0000 0.0000
                         'International Tables Vol C Tables 4.2.6.8 and 6.1.1.4'
    'N' 'N' 0.0061 0.0033
                         'International Tables Vol C Tables 4.2.6.8 and 6.1.1.4'
    'O' 'O' 0.0106 0.0060
                         'International Tables Vol C Tables 4.2.6.8 and 6.1.1.4'
    'F' 'F' 0.0171 0.0103
                         'International Tables Vol C Tables 4.2.6.8 and 6.1.1.4'
    'S' 'S' 0.1246 0.1234
                         'International Tables Vol C Tables 4.2.6.8 and 6.1.1.4'
    'Bi' 'Bi' -4.1077 10.2566
                         'International Tables Vol C Tables 4.2.6.8 and 6.1.1.4'
_computing_data_collection     'SMART (Bruker, 2007)'
_computing_cell_refinement     'SAINT (Bruker, 2007)'
_computing_data_reduction     'SAINT (Bruker, 2007)'
_computing_structure_solution     'SHELXTL (Sheldrick, 2008)'
_computing_structure_refinement     'SHELXTL (Sheldrick, 2008)'
_computing_molecular_graphics     'SHELXTL (Sheldrick, 2008)'
_computing_publication_material     'SHELXTL (Sheldrick, 2008)'
loop_
    _atom_site_type_symbol
    _atom_site_label
    _atom_site_fract_x
    _atom_site_fract_y
    _atom_site_fract_z
    _atom_site_U_iso_or_equiv
    _atom_site_adp_type
    _atom_site_calc_flag
    _atom_site_refinement_flags
    _atom_site_occupancy
    _atom_site_symmetry_multiplicity
    _atom_site_disorder_assembly
    _atom_site_disorder_group
    Bi Bi 0.74646(4) 0.77309(3) 0.84604(4) 0.0321(2) Uani d . 1 1 . .
    Cl Cl1 0.7240(3) 1.0213(2) 0.8825(3) 0.0378(7) Uani d . 1 1 . .
    N N1 0.7225(7) 0.6171(8) 0.7606(7) 0.033(2) Uani d . 1 1 . .
    O O1 0.7940(9) 0.9494(7) 0.8480(10) 0.063(3) Uani d . 1 1 . .
    O O2 0.6291(9) 0.9730(7) 0.9075(10) 0.069(3) Uani d . 1 1 . .
    O O3 0.6836(10) 1.0854(8) 0.7850(10) 0.071(3) Uani d . 1 1 . .
    O O4 0.7937(12) 1.0687(8) 0.9874(10) 0.086(4) Uani d . 1 1 . .
    C C1 0.6226(11) 0.7895(8) 0.6574(11) 0.037(3) Uani d . 1 1 . .
    C C2 0.6002(10) 0.8714(8) 0.5878(10) 0.034(3) Uani d . 1 1 . .
    H H2 0.6373 0.9281 0.6181 0.041 Uiso calc R 1 1 . .
    C C3 0.5204(11) 0.8671(9) 0.4706(11) 0.041(3) Uani d . 1 1 . .
    H H3 0.5026 0.9222 0.4241 0.049 Uiso calc R 1 1 . .
    C C4 0.4688(12) 0.7846(8) 0.4240(12) 0.042(3) Uani d . 1 1 . .
    H H4 0.4163 0.7830 0.3459 0.051 Uiso calc R 1 1 . .
    C C5 0.4949(11) 0.7005(9) 0.4943(11) 0.037(3) Uani d . 1 1 . .
    H H5 0.4603 0.6435 0.4617 0.045 Uiso calc R 1 1 . .
    C C6 0.5695(10) 0.7026(9) 0.6080(10) 0.033(3) Uani d . 1 1 . .
    C C7 0.5996(10) 0.6133(8) 0.6827(9) 0.031(3) Uani d . 1 1 . .
    H H7A 0.5489 0.6068 0.7335 0.037 Uiso calc R 1 1 . .
    H H7B 0.5881 0.5586 0.6292 0.037 Uiso calc R 1 1 . .
    C C8 0.8978(11) 0.7594(8) 0.7776(11) 0.030(3) Uani d . 1 1 . .
    C C9 0.9896(11) 0.8252(10) 0.7942(12) 0.047(3) Uani d . 1 1 . .
    H H9 0.9914 0.8787 0.8421 0.056 Uiso calc R 1 1 . .
    C C10 1.0741(11) 0.8122(10) 0.7424(14) 0.051(4) Uani d . 1 1 . .
    H H10 1.1337 0.8565 0.7542 0.062 Uiso calc R 1 1 . .
    C C11 1.0723(14) 0.7321(10) 0.6709(16) 0.055(4) Uani d . 1 1 . .
    H H11 1.1291 0.7246 0.6321 0.066 Uiso calc R 1 1 . .
    C C12 0.9893(10) 0.6651(9) 0.6570(11) 0.038(3) Uani d . 1 1 . .
    H H12 0.9919 0.6101 0.6132 0.045 Uiso calc R 1 1 . .
    C C13 0.8986(9) 0.6785(8) 0.7091(9) 0.030(2) Uani d . 1 1 . .
    C C14 0.8015(10) 0.6065(8) 0.6812(10) 0.033(3) Uani d . 1 1 . .
    H H14A 0.8350 0.5433 0.6923 0.040 Uiso calc R 1 1 . .
    H H14B 0.7555 0.6128 0.5965 0.040 Uiso calc R 1 1 . .
    C C15 0.7472(9) 0.5399(9) 0.8534(10) 0.033(3) Uani d . 1 1 . .
    C C16 0.6852(11) 0.4552(9) 0.8367(12) 0.041(3) Uani d . 1 1 . .
    H H16 0.6240 0.4455 0.7659 0.049 Uiso calc R 1 1 . .
    C C17 0.7139(13) 0.3865(10) 0.9238(14) 0.053(4) Uani d . 1 1 . .
    H H17 0.6723 0.3298 0.9117 0.064 Uiso calc R 1 1 . .
    C C18 0.8062(14) 0.4002(11) 1.0325(14) 0.058(4) Uani d . 1 1 . .
    H H18 0.8251 0.3532 1.0919 0.069 Uiso calc R 1 1 . .
    C C19 0.8671(14) 0.4831(12) 1.0489(13) 0.064(4) Uani d . 1 1 . .
    H H19 0.9281 0.4920 1.1202 0.077 Uiso calc R 1 1 . .
    C C20 0.8408(11) 0.5534(11) 0.9634(11) 0.050(3) Uani d . 1 1 . .
    H H20 0.8833 0.6097 0.9763 0.060 Uiso calc R 1 1 . .
loop_
    _atom_site_aniso_label
    _atom_site_aniso_U_11
    _atom_site_aniso_U_22
    _atom_site_aniso_U_33
    _atom_site_aniso_U_12
    _atom_site_aniso_U_13
    _atom_site_aniso_U_23
    Bi 0.0313(3) 0.0438(3) 0.0201(3) 0.00040(18) 0.0062(2) -0.00470(18)
    Cl1 0.0407(17) 0.0414(16) 0.0248(14) 0.0024(13) 0.0001(12) 0.0037(13)
    N1 0.018(5) 0.070(7) 0.007(4) 0.002(4) -0.001(4) 0.001(4)
    O1 0.047(6) 0.064(7) 0.079(8) 0.005(5) 0.020(5) -0.009(6)
    O2 0.054(6) 0.076(7) 0.086(8) 0.001(5) 0.036(6) 0.026(6)
    O3 0.082(8) 0.065(7) 0.059(7) 0.000(6) 0.008(6) 0.034(6)
    O4 0.122(11) 0.076(8) 0.035(6) -0.017(7) -0.015(6) -0.011(6)
    C1 0.038(7) 0.045(7) 0.033(7) 0.005(5) 0.016(6) -0.005(6)
    C2 0.041(7) 0.038(6) 0.025(6) 0.005(5) 0.012(5) 0.003(5)
    C3 0.043(7) 0.053(8) 0.032(7) 0.013(6) 0.019(6) 0.013(6)
    C4 0.044(8) 0.049(8) 0.030(7) 0.006(6) 0.006(6) -0.004(6)
    C5 0.034(7) 0.050(8) 0.022(6) 0.002(5) -0.002(5) -0.008(5)
    C6 0.021(6) 0.054(7) 0.025(6) 0.000(5) 0.006(5) 0.007(5)
    C7 0.033(6) 0.036(6) 0.020(5) -0.006(5) 0.003(5) 0.004(5)
    C8 0.030(7) 0.038(6) 0.027(6) 0.001(5) 0.015(5) 0.003(5)
    C9 0.045(8) 0.045(8) 0.048(8) -0.013(6) 0.010(6) -0.015(7)
    C10 0.031(7) 0.058(8) 0.066(9) -0.013(6) 0.015(7) 0.005(8)
    C11 0.051(10) 0.066(10) 0.058(10) 0.007(7) 0.030(8) 0.012(8)
    C12 0.035(7) 0.046(7) 0.034(6) 0.004(5) 0.012(5) -0.003(6)
    C13 0.031(6) 0.039(6) 0.020(5) 0.002(5) 0.006(5) 0.003(5)
    C14 0.034(6) 0.042(7) 0.026(6) -0.001(5) 0.014(5) -0.003(5)
    C15 0.036(7) 0.036(7) 0.030(6) 0.004(5) 0.015(5) 0.006(5)
    C16 0.038(7) 0.045(8) 0.039(7) 0.005(6) 0.010(6) 0.010(6)
    C17 0.059(9) 0.045(8) 0.063(9) 0.005(7) 0.029(8) 0.020(7)
    C18 0.066(10) 0.063(10) 0.050(9) 0.020(8) 0.026(8) 0.024(8)
    C19 0.061(10) 0.083(12) 0.041(8) 0.011(9) 0.005(7) 0.018(8)
    C20 0.042(8) 0.069(10) 0.027(7) 0.000(7) -0.007(6) 0.004(7)
_geom_special_details
;
 All esds (except the esd in the dihedral angle between two l.s. planes)
 are estimated using the full covariance matrix.  The cell esds are taken
 into account individually in the estimation of esds in distances, angles
 and torsion angles; correlations between esds in cell parameters are only
 used when they are defined by crystal symmetry.  An approximate (isotropic)
 treatment of cell esds is used for estimating esds involving l.s. planes.
;
loop_
    _geom_bond_atom_site_label_1
    _geom_bond_atom_site_label_2
    _geom_bond_site_symmetry_2
    _geom_bond_distance
    _geom_bond_publ_flag
    Bi N1 . 2.387(10) y
    Bi O1 . 2.546(10) y
    Bi C1 . 2.245(13) y
    Bi C8 . 2.204(12) y
    Cl1 O3 . 1.407(10) ?
    Cl1 O4 . 1.413(10) ?
    Cl1 O2 . 1.434(10) ?
    Cl1 O1 . 1.448(10) ?
    N1 C7 . 1.484(13) ?
    N1 C15 . 1.490(15) ?
    N1 C14 . 1.514(12) ?
    C1 C2 . 1.383(16) ?
    C1 C6 . 1.418(17) ?
    C2 C3 . 1.402(17) ?
    C2 H2 . 0.9300 ?
    C3 C4 . 1.351(18) ?
    C3 H3 . 0.9300 ?
    C4 C5 . 1.414(18) ?
    C4 H4 . 0.9300 ?
    C5 C6 . 1.347(16) ?
    C5 H5 . 0.9300 ?
    C6 C7 . 1.504(16) ?
    C7 H7A . 0.9700 ?
    C7 H7B . 0.9700 ?
    C8 C13 . 1.387(17) ?
    C8 C9 . 1.411(17) ?
    C9 C10 . 1.340(18) ?
    C9 H9 . 0.9300 ?
    C10 C11 . 1.39(2) ?
    C10 H10 . 0.9300 ?
    C11 C12 . 1.349(19) ?
    C11 H11 . 0.9300 ?
    C12 C13 . 1.410(16) ?
    C12 H12 . 0.9300 ?
    C13 C14 . 1.508(15) ?
    C14 H14A . 0.9700 ?
    C14 H14B . 0.9700 ?
    C15 C16 . 1.389(18) ?
    C15 C20 . 1.432(16) ?
    C16 C17 . 1.360(18) ?
    C16 H16 . 0.9300 ?
    C17 C18 . 1.41(2) ?
    C17 H17 . 0.9300 ?
    C18 C19 . 1.36(2) ?
    C18 H18 . 0.9300 ?
    C19 C20 . 1.365(19) ?
    C19 H19 . 0.9300 ?
    C20 H20 . 0.9300 ?
loop_
    _geom_angle_atom_site_label_1
    _geom_angle_atom_site_label_2
    _geom_angle_atom_site_label_3
    _geom_angle_site_symmetry_1
    _geom_angle_site_symmetry_3
    _geom_angle
    _geom_angle_publ_flag
    C8 Bi C1 . . 92.5(5) ?
    C8 Bi N1 . . 77.4(4) ?
    C1 Bi N1 . . 74.6(4) ?
    C8 Bi O1 . . 83.1(4) ?
    C1 Bi O1 . . 89.4(4) ?
    N1 Bi O1 . . 154.0(3) ?
    O3 Cl1 O4 . . 110.7(7) ?
    O3 Cl1 O2 . . 111.0(7) ?
    O4 Cl1 O2 . . 110.9(7) ?
    O3 Cl1 O1 . . 108.6(7) ?
    O4 Cl1 O1 . . 108.6(8) ?
    O2 Cl1 O1 . . 106.9(6) ?
    C7 N1 C15 . . 110.7(9) ?
    C7 N1 C14 . . 109.2(8) ?
    C15 N1 C14 . . 109.6(8) ?
    C7 N1 Bi . . 104.8(7) ?
    C15 N1 Bi . . 113.7(6) ?
    C14 N1 Bi . . 108.6(7) ?
    Cl1 O1 Bi . . 122.3(6) ?
    C2 C1 C6 . . 120.1(12) ?
    C2 C1 Bi . . 127.1(9) ?
    C6 C1 Bi . . 112.7(8) ?
    C1 C2 C3 . . 118.6(12) ?
    C1 C2 H2 . . 120.7 ?
    C3 C2 H2 . . 120.7 ?
    C4 C3 C2 . . 121.3(12) ?
    C4 C3 H3 . . 119.4 ?
    C2 C3 H3 . . 119.4 ?
    C3 C4 C5 . . 119.8(13) ?
    C3 C4 H4 . . 120.1 ?
    C5 C4 H4 . . 120.1 ?
    C6 C5 C4 . . 120.4(12) ?
    C6 C5 H5 . . 119.8 ?
    C4 C5 H5 . . 119.8 ?
    C5 C6 C1 . . 119.8(12) ?
    C5 C6 C7 . . 120.9(11) ?
    C1 C6 C7 . . 119.3(11) ?
    N1 C7 C6 . . 109.9(9) ?
    N1 C7 H7A . . 109.7 ?
    C6 C7 H7A . . 109.7 ?
    N1 C7 H7B . . 109.7 ?
    C6 C7 H7B . . 109.7 ?
    H7A C7 H7B . . 108.2 ?
    C13 C8 C9 . . 118.4(11) ?
    C13 C8 Bi . . 115.1(8) ?
    C9 C8 Bi . . 126.5(9) ?
    C10 C9 C8 . . 121.5(13) ?
    C10 C9 H9 . . 119.3 ?
    C8 C9 H9 . . 119.3 ?
    C9 C10 C11 . . 119.7(13) ?
    C9 C10 H10 . . 120.2 ?
    C11 C10 H10 . . 120.2 ?
    C12 C11 C10 . . 120.9(13) ?
    C12 C11 H11 . . 119.5 ?
    C10 C11 H11 . . 119.5 ?
    C11 C12 C13 . . 120.0(12) ?
    C11 C12 H12 . . 120.0 ?
    C13 C12 H12 . . 120.0 ?
    C8 C13 C12 . . 119.4(11) ?
    C8 C13 C14 . . 122.3(10) ?
    C12 C13 C14 . . 118.2(10) ?
    C13 C14 N1 . . 113.3(9) ?
    C13 C14 H14A . . 108.9 ?
    N1 C14 H14A . . 108.9 ?
    C13 C14 H14B . . 108.9 ?
    N1 C14 H14B . . 108.9 ?
    H14A C14 H14B . . 107.7 ?
    C16 C15 C20 . . 119.0(11) ?
    C16 C15 N1 . . 123.0(10) ?
    C20 C15 N1 . . 118.0(11) ?
    C17 C16 C15 . . 120.1(13) ?
    C17 C16 H16 . . 119.9 ?
    C15 C16 H16 . . 119.9 ?
    C16 C17 C18 . . 120.8(14) ?
    C16 C17 H17 . . 119.6 ?
    C18 C17 H17 . . 119.6 ?
    C19 C18 C17 . . 119.2(13) ?
    C19 C18 H18 . . 120.4 ?
    C17 C18 H18 . . 120.4 ?
    C18 C19 C20 . . 121.6(15) ?
    C18 C19 H19 . . 119.2 ?
    C20 C19 H19 . . 119.2 ?
    C19 C20 C15 . . 119.4(14) ?
    C19 C20 H20 . . 120.3 ?
    C15 C20 H20 . . 120.3 ?
loop_
    _geom_hbond_atom_site_label_D
    _geom_hbond_atom_site_label_H
    _geom_hbond_atom_site_label_A
    _geom_hbond_site_symmetry_A
    _geom_hbond_distance_DH
    _geom_hbond_distance_HA
    _geom_hbond_distance_DA
    _geom_hbond_angle_DHA
    C4 H4 O3 3_676 0.93 2.46 3.137(17) 130
    C14 H14B O2 4_575 0.97 2.55 3.398(16) 146
data_global
_journal_date_recd_electronic     2011-05-04
_journal_date_accepted     2011-05-31
_journal_name_full     'Acta Crystallographica, Section E'
_journal_year     2011
_journal_volume     67
_journal_issue      7
_journal_page_first     m875
_journal_page_last     m875
_journal_paper_category     QM
_journal_coeditor_code     XU5208
_publ_contact_author_name     'Xiao-Wen Zhang'
_publ_contact_author_address
;
College of Environment Protection and Safety Engineering
University of South China
Hengyang 421001
People's Republic of China
;
_publ_contact_author_email     'shawn_zhang@sina.com'
_publ_contact_author_fax     ?
_publ_contact_author_phone     ?
_publ_section_title
;
6-Phenyl-6,7-dihydrodibenzo[<i>c</i>,<i>f</i>][1,5]azabismocin-12(5<i>H</i>)-yl
perchlorate
;
loop_
    _publ_author_name
    _publ_author_address
    'Zhang, Xiao-Wen'
;
College of Environment Protection and Safety Engineering
University of South China
Hengyang 421001
People's Republic of China
;
    'Fan, Ting'
;
Key Laboratory of Pollution Control and Resource Use of Hunan Province
University of South China
Hengyang 421001
People's Republic of China
;
