# Supplementary material for: 6-Phenyl-6,7-dihydro­dibenzo[c,f][1,5]aza­bis­mocin-12(5H)-yl perchlorate
Source: Acta Crystallogr Sect E Struct Rep Online. 2011 Jun 11;67(Pt 7):m875. doi: 10.1107/S1600536811021039 (PMC3151844; doi:10.1107/S1600536811021039)
Supplement: Supplementary file 2 [file e-67-0m875-Isup2.hkl]

#
# h,k,l, Fc-squared, Fo-squared, sigma(Fo-squared) and status flag
#
data_I
_shelx_title ' cd29179 in P2(1)/c'
_shelx_refln_list_code          4
_shelx_F_calc_maximum      525.15
_exptl_crystal_F_000      1104.00
_reflns_d_resolution_high  0.8409
 
loop_
 _symmetry_equiv_pos_as_xyz
 'x, y, z'
 '-x, y+1/2, -z+1/2'
 '-x, -y, -z'
 'x, -y-1/2, z-1/2'
 
_cell_length_a    12.0635
_cell_length_b    14.0755
_cell_length_c    11.5121
_cell_angle_alpha  90.000
_cell_angle_beta  107.590
_cell_angle_gamma  90.000
 
_shelx_F_squared_multiplier     1.000
 
loop_
 _refln_index_h
 _refln_index_k
 _refln_index_l
 _refln_F_squared_calc
 _refln_F_squared_meas
 _refln_F_squared_sigma
 _refln_observed_status
   1   0   0     1023.30     1141.95     63.58 o
   2   0   0   135368.86   139732.25  47301.13 o
   3   0   0      535.53      864.51    237.58 o
   4   0   0    86123.23   105421.47  39374.08 o
   5   0   0     1819.30     2363.37    905.23 o
   6   0   0    49541.32    67041.21  26940.66 o
   7   0   0     2026.16     3029.36   1251.51 o
   8   0   0    31500.64    19738.81    760.44 o
   9   0   0     3165.67     2879.20    619.52 o
  10   0   0     7543.11     6170.28   1275.56 o
  11   0   0     2773.63     3083.87    538.75 o
  12   0   0     7762.63     8052.08    776.77 o
  13   0   0      879.83      824.03    409.01 o
   1   1   0   111870.02    87928.56   8441.65 o
   2   1   0     1889.96     1887.45    321.16 o
   3   1   0    49055.05    55440.64  11342.13 o
   4   1   0      394.86      539.36     99.86 o
   5   1   0    48899.43    61842.46   9380.93 o
   6   1   0      117.54      180.90     46.27 o
   7   1   0    46985.55    60816.39  10487.30 o
   8   1   0     1856.05     2521.96    449.58 o
   9   1   0    20765.59    15716.58   2720.35 o
  10   1   0      263.69      147.96    122.62 o
  11   1   0     8097.42     6906.81    792.67 o
  12   1   0     1654.78     1828.17    339.85 o
  13   1   0     6620.20     6733.01    540.29 o
   0   2   0    45299.50    27705.82    472.59 o
   1   2   0      238.11      331.84     63.18 o
   2   2   0     3093.96     2865.28    244.08 o
   3   2   0       15.28       72.47     21.23 o
   4   2   0    44584.68    43797.16   4077.16 o
   5   2   0     1393.84     1589.04    269.75 o
   6   2   0    41789.59    41780.03   6561.18 o
   7   2   0       19.52      103.42     43.94 o
   8   2   0    23176.44    22502.43   3666.86 o
   9   2   0       26.13      -36.15     83.45 o
  10   2   0    11330.99    10248.01   2190.67 o
  11   2   0      447.73      398.51    159.09 o
  12   2   0     9519.19     7529.32   1575.01 o
  13   2   0      174.23      324.54    223.28 o
   1   3   0    73129.17    53817.75   4524.35 o
   2   3   0      549.89      559.61     53.64 o
   3   3   0    74485.98    73152.69   9972.34 o
   4   3   0     4979.82     5320.93    399.51 o
   5   3   0    29772.21    28106.05   1411.39 o
   6   3   0     2955.56     2930.50    237.88 o
   7   3   0    23843.97    21401.32   2919.01 o
   8   3   0      774.68      811.33    125.27 o
   9   3   0    12308.04    11283.96   2875.50 o
  10   3   0      101.38      140.63    129.64 o
  11   3   0     8148.15     6729.61   1114.02 o
  12   3   0     1111.46      999.81    246.95 o
  13   3   0     3814.57     3451.63    630.69 o
   0   4   0    52605.84    40215.96   3568.49 o
   1   4   0      111.66      120.31     37.94 o
   2   4   0    50333.59    38432.08   4291.56 o
   3   4   0      138.04      140.98     42.61 o
   4   4   0    26193.09    20287.90   2107.77 o
   5   4   0     3989.93     4196.12    548.93 o
   6   4   0    31885.13    30316.89   2415.95 o
   7   4   0      408.61      323.00     94.15 o
   8   4   0    18140.40    19118.28   1934.99 o
   9   4   0      758.73      704.64    132.20 o
  10   4   0    12112.78    10993.17   2042.02 o
  11   4   0      997.97     1069.92    324.80 o
  12   4   0     4493.19     4111.29   1170.31 o
  13   4   0      375.89      361.81    201.50 o
   1   5   0    24653.04    22091.16   2405.79 o
   2   5   0      316.23      310.83     41.90 o
   3   5   0    26735.67    22762.36   2580.05 o
   4   5   0      334.37      340.51     64.02 o
   5   5   0    13365.55    10400.23   1093.63 o
   6   5   0      142.04      146.96     58.98 o
   7   5   0    16094.44    15518.85   1725.10 o
   8   5   0       12.29      -23.19     68.81 o
   9   5   0     8857.36     9161.89   1009.48 o
  10   5   0      225.91      221.16    144.02 o
  11   5   0     6266.00     5487.60    934.44 o
  12   5   0      210.51      192.06    166.01 o
  13   5   0     2001.13     1964.31    356.55 o
   0   6   0    22038.30    19156.03   3145.30 o
   1   6   0      296.12      302.73     52.52 o
   2   6   0    32478.41    28619.93   1717.58 o
   3   6   0      573.55      496.07     49.69 o
   4   6   0    11120.44     9956.50    799.70 o
   5   6   0        5.95       16.98     50.00 o
   6   6   0    10034.43     8469.50    903.95 o
   7   6   0      104.70      128.91     84.61 o
   8   6   0     3340.49     3610.60    273.82 o
   9   6   0       68.27       57.61     84.56 o
  10   6   0     3763.58     3499.56    900.50 o
  11   6   0       29.33       70.06    180.01 o
  12   6   0     1906.96     2126.59    352.76 o
   1   7   0    13708.23    12167.57    989.83 o
   2   7   0      325.66      353.40     57.24 o
   3   7   0    11267.04     9722.81    592.06 o
   4   7   0      550.52      601.92     95.29 o
   5   7   0    10115.32     8262.02    688.20 o
   6   7   0     1481.73     1550.42    140.05 o
   7   7   0     6639.35     6095.35    473.26 o
   8   7   0      730.23      885.72    187.79 o
   9   7   0     2319.11     2255.27    264.44 o
  10   7   0      683.75      787.21    224.04 o
  11   7   0     1257.28     1296.05    279.62 o
  12   7   0       52.93      146.76    178.44 o
   0   8   0     5137.92     4866.40    696.86 o
   1   8   0      390.13      427.95    111.62 o
   2   8   0     7006.88     6067.78    481.95 o
   3   8   0      249.50      321.85     78.34 o
   4   8   0     3805.50     3365.26    183.27 o
   5   8   0      593.07      568.33     99.50 o
   6   8   0     5928.67     5525.61    516.99 o
   7   8   0      662.56      672.92    145.38 o
   8   8   0     2482.42     2555.80    251.26 o
   9   8   0      744.05      822.07    169.57 o
  10   8   0      836.27      829.53    180.41 o
  11   8   0      167.57       97.44    162.24 o
  12   8   0      196.40      330.51    206.40 o
   1   9   0     1812.40     1748.05    176.11 o
   2   9   0        1.37      -46.38     38.94 o
   3   9   0      608.15      514.07    114.91 o
   4   9   0       87.03       89.16     64.28 o
   5   9   0      761.15      674.05    114.80 o
   6   9   0      239.79      312.07    113.42 o
   7   9   0      534.76      620.64    143.48 o
   8   9   0      169.13      216.39    113.79 o
   9   9   0      596.74      680.87    167.66 o
  10   9   0       19.86      -52.07    103.09 o
  11   9   0      228.18      275.02    193.76 o
   0  10   0       14.19       77.47     88.16 o
   1  10   0      407.87      343.36     83.24 o
   2  10   0      418.03      411.47    112.12 o
   3  10   0        3.03      -25.24     59.48 o
   4  10   0      158.81      151.50     80.41 o
   5  10   0        9.47        9.25     63.62 o
   6  10   0       59.15       41.04     83.31 o
   7  10   0        0.21        5.85     80.34 o
   8  10   0      163.67      210.91    117.25 o
   9  10   0       48.22       54.31    102.26 o
  10  10   0      174.72      170.85    124.65 o
   1  11   0       11.15      -49.35     65.86 o
   2  11   0      364.10      463.92    120.65 o
   3  11   0      244.47      199.32     93.56 o
   4  11   0      494.63      489.46    125.73 o
   5  11   0       98.18      139.61     83.88 o
   6  11   0      654.07      575.29    149.99 o
   7  11   0       22.00      -32.28     89.74 o
   8  11   0       39.05       61.33    106.46 o
   9  11   0       12.17       51.97    116.08 o
  10  11   0       27.91      176.44    138.19 o
   0  12   0     1828.80     2039.01    398.69 o
   1  12   0     1098.69     1049.40    168.69 o
   2  12   0      643.65      614.52    145.55 o
   3  12   0       46.20        0.80     79.38 o
   4  12   0      388.08      447.88    128.32 o
   5  12   0        5.87      -61.69     89.58 o
   6  12   0      444.90      400.14    141.82 o
   7  12   0        0.27       61.01    103.67 o
   8  12   0      168.67       97.71    109.51 o
   9  12   0      223.98      183.19    132.71 o
   1  13   0     2346.97     2412.01    242.20 o
   2  13   0      150.96      193.57    109.45 o
   3  13   0     1705.95     1824.25    227.65 o
   4  13   0        4.32       42.45     92.71 o
   5  13   0      992.49      959.88    224.97 o
   6  13   0       84.65       16.94    116.10 o
   7  13   0      641.97      652.61    187.07 o
   8  13   0      327.26      286.05    146.99 o
   0  14   0      272.23      579.14    291.29 o
   1  14   0      229.79      390.01    184.92 o
   2  14   0      490.40      542.93    154.30 o
   3  14   0       47.44       68.56    103.06 o
   4  14   0      767.35     1057.06    196.61 o
   5  14   0        1.75      -67.23    111.81 o
   6  14   0      433.27      589.09    199.83 o
   7  14   0        5.41       43.58    133.91 o
   1  15   0      384.91      412.81    197.18 o
   2  15   0       20.03      -36.13    144.42 o
   3  15   0      919.12     1100.58    209.13 o
   4  15   0       24.15     -158.66    105.77 o
   5  15   0      615.97      653.71    220.61 o
   6  15   0       30.25       28.47    138.13 o
   0  16   0     1645.59     2321.71    523.29 o
   1  16   0       13.46      -59.55    160.02 o
   2  16   0     2038.82     3152.40    461.85 o
   3  16   0       45.40        1.83    173.38 o
   4  16   0     1752.42     2368.57    382.45 o
 -13   1   1      112.17      178.38    202.00 o
 -12   1   1       65.93      214.20    188.21 o
 -11   1   1      116.31      125.06    113.52 o
 -10   1   1      117.26      110.70     91.23 o
  -9   1   1      294.25      156.00     78.98 o
  -8   1   1      409.32      319.81     82.28 o
  -7   1   1      662.52      885.49    123.18 o
  -6   1   1      879.56     1186.40    130.11 o
  -5   1   1     1567.93     1441.15    202.90 o
  -4   1   1     4677.60     3991.42    510.65 o
  -3   1   1       41.51       42.48     23.41 o
  -2   1   1     5644.05     3882.21   1563.06 o
  -1   1   1     1633.90     1808.22    239.94 o
   0   1   1     2384.45     2611.05    400.25 o
   1   1   1     3443.71     4646.43    108.02 o
   2   1   1     1196.31     1290.20     91.45 o
   3   1   1     8177.40    11489.16    987.71 o
   4   1   1     1901.28     1916.45    284.79 o
   5   1   1       48.77      151.36     38.34 o
   6   1   1     1396.77     1450.91    256.62 o
   7   1   1      274.82      359.83     62.36 o
   8   1   1       98.13       70.73     57.59 o
   9   1   1      711.59      681.99    133.73 o
  10   1   1       72.30      152.34    122.85 o
  11   1   1      488.67      336.20    190.77 o
  12   1   1       37.85      177.13    179.09 o
  13   1   1      155.30      138.85    202.00 o
 -13   2   1       19.55      -45.35    178.80 o
 -12   2   1       74.52       75.74    142.83 o
 -11   2   1      155.69      188.11    135.77 o
 -10   2   1     1657.19     1548.18    338.12 o
  -9   2   1      171.50      234.20     84.20 o
  -8   2   1     1416.01     1478.77    193.48 o
  -7   2   1       47.69      107.20     50.91 o
  -6   2   1     2193.34     2012.14    177.23 o
  -5   2   1      498.12      484.10     63.10 o
  -4   2   1      912.49      554.25    244.07 o
  -3   2   1     4409.64     3723.92    581.88 o
  -2   2   1     1423.60     1461.11    218.55 o
  -1   2   1     1964.68     1921.23    263.34 o
   0   2   1      160.38      104.69     56.94 o
   1   2   1     5141.39     5845.35    380.83 o
   2   2   1      797.97      839.11     67.88 o
   3   2   1      763.47      769.14     92.12 o
   4   2   1     1494.23     1770.57    183.57 o
   5   2   1     1871.23     1880.96    189.89 o
   6   2   1     1018.44     1126.75    153.52 o
   7   2   1     1248.10     1238.14    200.55 o
   8   2   1     1559.26     1464.72    238.37 o
   9   2   1       66.46      -37.90    129.32 o
  10   2   1      665.76      658.80    191.18 o
  11   2   1      197.71      179.29    147.17 o
  12   2   1      915.21     1054.31    395.26 o
  13   2   1      152.74      339.54    238.19 o
 -13   3   1      996.76      979.83    388.81 o
 -12   3   1      871.76      767.72    391.39 o
 -11   3   1     2519.83     2655.48    586.44 o
 -10   3   1      753.05      683.83    274.53 o
  -9   3   1     5688.62     4928.89   1016.50 o
  -8   3   1     1343.12     1436.65    156.89 o
  -7   3   1     1208.00      962.76     99.62 o
  -6   3   1      625.57      559.13    121.17 o
  -5   3   1     2169.38     1845.16    253.60 o
  -4   3   1     1381.54     1448.90    188.20 o
  -3   3   1    10499.27    10850.95   1777.48 o
  -2   3   1      801.57      790.19     76.79 o
  -1   3   1     7903.37     5630.29    362.02 o
   0   3   1     1170.60      546.08    145.71 o
   1   3   1     1144.33     1081.13     55.93 o
   2   3   1      268.25      348.87     57.78 o
   3   3   1     3759.85     3775.02    427.29 o
   4   3   1     2676.93     2554.52    240.94 o
   5   3   1     2746.29     2720.63    283.10 o
   6   3   1     1419.17     1490.65    169.80 o
   7   3   1     3274.22     3156.18    352.62 o
   8   3   1     1112.41     1334.22    183.34 o
   9   3   1     1608.80     1442.02    455.41 o
  10   3   1     1135.15     1095.86    218.95 o
  11   3   1      890.93      745.30    210.03 o
  12   3   1     1540.30     1379.01    274.30 o
  13   3   1     1133.89     1182.34    445.09 o
 -13   4   1     1110.31     1246.68    289.18 o
 -12   4   1      656.63      767.28    224.79 o
 -11   4   1     3240.75     3086.33    706.31 o
 -10   4   1     2439.89     2437.97    313.24 o
  -9   4   1     6069.13     5026.14   1370.51 o
  -8   4   1     3106.78     3030.94    537.89 o
  -7   4   1     5533.67     5913.48    538.38 o
  -6   4   1     3458.35     3137.61    426.50 o
  -5   4   1    12754.95    12348.43   2015.13 o
  -4   4   1    13297.82    13962.13   2073.56 o
  -3   4   1    15170.28    16145.18   2234.56 o
  -2   4   1    23548.23    17376.32    721.44 o
  -1   4   1     9357.63     6490.70    369.84 o
   0   4   1    22915.17    15201.62   1460.73 o
   1   4   1    10890.98     7590.95    440.65 o
   2   4   1    17063.54    14488.88   1222.69 o
   3   4   1     3433.74     3061.90    172.89 o
   4   4   1    13071.24    13442.05    903.59 o
   5   4   1     4228.19     4262.02    170.55 o
   6   4   1    13370.08    13369.65    833.43 o
   7   4   1      794.66      958.72    108.33 o
   8   4   1     8101.31     8479.00   1078.09 o
   9   4   1      182.85      226.58    106.21 o
  10   4   1     3696.17     3325.40    703.30 o
  11   4   1      436.90      446.89    189.04 o
  12   4   1     2720.20     2350.11    387.09 o
 -13   5   1      208.41      171.66    181.84 o
 -12   5   1     2628.71     2851.58    584.29 o
 -11   5   1      398.78      478.25    180.08 o
 -10   5   1     4421.63     4638.73   1271.27 o
  -9   5   1     2761.51     2984.97    363.92 o
  -8   5   1     8432.27     7918.22   1101.19 o
  -7   5   1     6119.15     4671.52    733.90 o
  -6   5   1     7344.15     7696.71   1154.36 o
  -5   5   1     8501.04     8674.81   1273.48 o
  -4   5   1    10908.34    11338.28   1475.38 o
  -3   5   1    16408.20    13162.28    759.58 o
  -2   5   1    13294.40    10031.17    643.68 o
  -1   5   1    22572.48    16361.03    925.56 o
   0   5   1    20512.64    14295.28    807.70 o
   1   5   1    38948.98    28199.37   1381.74 o
   2   5   1     3750.40     2724.95     90.48 o
   3   5   1    24315.22    21312.59   1574.35 o
   4   5   1     9029.69     7867.64    434.45 o
   5   5   1    19259.67    17616.63   1074.83 o
   6   5   1     2797.72     2661.03    238.22 o
   7   5   1    13314.26    13576.70   1165.24 o
   8   5   1      438.95      525.95    126.20 o
   9   5   1     9654.04    10246.89   1189.59 o
  10   5   1       30.89       66.60    130.66 o
  11   5   1     2632.95     2621.44    428.34 o
  12   5   1      206.85      199.49    187.29 o
 -13   6   1     1359.99     1460.02    315.39 o
 -12   6   1     1648.08     1593.12    316.68 o
 -11   6   1     2243.99     2061.54    555.51 o
 -10   6   1     2739.40     2708.77    587.30 o
  -9   6   1     3787.61     3687.29    380.81 o
  -8   6   1     8099.34     7029.55   1164.53 o
  -7   6   1     2089.35     1864.64    190.86 o
  -6   6   1     6263.64     5073.52    449.10 o
  -5   6   1     3514.92     3045.03    299.02 o
  -4   6   1    13739.08    11109.04    897.55 o
  -3   6   1     3103.76     2624.61    192.36 o
  -2   6   1    12988.35    10326.32    624.33 o
  -1   6   1     5412.13     3889.14    312.26 o
   0   6   1    26348.77    19071.05   1452.57 o
   1   6   1     3827.76     2599.81    147.57 o
   2   6   1    28078.61    21133.02   1076.64 o
   3   6   1      381.82      270.92     65.70 o
   4   6   1     8727.61     7741.54    584.52 o
   5   6   1     5969.70     4909.85    462.36 o
   6   6   1     8727.01     7779.20    380.01 o
   7   6   1     3659.62     3709.51    246.14 o
   8   6   1     4419.53     4350.76    272.60 o
   9   6   1     1356.55     1494.90    199.76 o
  10   6   1     1963.45     2168.55    442.09 o
  11   6   1      473.10      528.81    199.62 o
  12   6   1     1664.12     1537.33    307.16 o
 -12   7   1     2281.28     2303.34    457.98 o
 -11   7   1     2969.50     2615.56    366.64 o
 -10   7   1     2783.65     2646.67    573.98 o
  -9   7   1     5463.30     5019.48    448.33 o
  -8   7   1     3320.38     2686.96    294.29 o
  -7   7   1     8644.29     7180.29    832.68 o
  -6   7   1     6435.02     5577.35    643.42 o
  -5   7   1    11081.65     8991.18    822.52 o
  -4   7   1     9440.48     8146.96    355.33 o
  -3   7   1    21980.82    18090.19    672.95 o
  -2   7   1     7723.13     5598.74    224.96 o
  -1   7   1    21654.89    15737.23    553.92 o
   0   7   1    11405.22     8283.20    702.44 o
   1   7   1    22757.44    16730.50    340.17 o
   2   7   1     5862.40     4654.38    303.21 o
   3   7   1    10746.03     8932.36    815.08 o
   4   7   1     5039.57     4175.22    386.70 o
   5   7   1    12001.53    10033.33    821.65 o
   6   7   1     4213.90     3801.90    195.42 o
   7   7   1     6858.92     6233.31    752.05 o
   8   7   1     2289.07     2155.79    232.23 o
   9   7   1     5620.03     6093.19    506.27 o
  10   7   1      456.56      574.08    197.16 o
  11   7   1     1970.44     2387.11    399.12 o
  12   7   1      681.21      770.02    258.55 o
 -12   8   1     1257.95     1314.66    311.46 o
 -11   8   1     4270.77     4155.67    564.96 o
 -10   8   1     2360.77     2561.84    479.46 o
  -9   8   1     5174.27     4644.26    486.48 o
  -8   8   1     7203.01     6016.19    840.22 o
  -7   8   1     8660.45     6453.11    812.37 o
  -6   8   1     7591.06     6169.78    531.71 o
  -5   8   1    17636.60    15010.42    751.80 o
  -4   8   1    17983.41    14872.27    735.99 o
  -3   8   1    14750.30    12083.42    541.61 o
  -2   8   1    17880.37    14118.75    957.27 o
  -1   8   1     9763.94     7547.21    326.59 o
   0   8   1    15432.70    11318.26    992.87 o
   1   8   1    14093.97    11637.50    870.20 o
   2   8   1    21619.27    16613.30   1239.24 o
   3   8   1     9686.15     8368.56    522.76 o
   4   8   1    16051.57    12995.75    614.78 o
   5   8   1     5337.75     4607.61    430.73 o
   6   8   1    20322.35    16491.73   1321.09 o
   7   8   1     1350.47     1459.25    193.70 o
   8   8   1    14706.63    13610.51    836.02 o
   9   8   1      633.67      717.61    161.86 o
  10   8   1     7257.20     7221.39    400.51 o
  11   8   1      224.99      342.20    201.47 o
 -11   9   1     2721.01     2848.24    406.81 o
 -10   9   1     4359.40     4117.93    340.35 o
  -9   9   1     3532.00     3105.98    480.75 o
  -8   9   1     3853.01     3271.43    307.09 o
  -7   9   1     6612.86     5581.89    609.25 o
  -6   9   1     8928.23     7653.27    578.45 o
  -5   9   1     7347.74     6556.08    316.14 o
  -4   9   1    11387.99     8993.52    432.84 o
  -3   9   1     8138.53     6741.41    414.45 o
  -2   9   1     8421.93     7437.23    550.77 o
  -1   9   1    16523.94    13057.05    636.30 o
   0   9   1     5950.15     4162.31    923.95 o
   1   9   1    18302.33    15180.15    815.98 o
   2   9   1     7996.27     6777.22   1046.12 o
   3   9   1    12946.42    10866.55    620.85 o
   4   9   1     1789.48     1698.00    163.54 o
   5   9   1    14319.01    12533.73    794.86 o
   6   9   1     2077.25     1909.89    224.14 o
   7   9   1    10866.10    10046.92    587.82 o
   8   9   1     1731.97     1789.90    233.32 o
   9   9   1     7717.90     7022.54    468.01 o
  10   9   1      848.67      812.59    189.83 o
  11   9   1     3585.90     3239.95    520.71 o
 -11  10   1     1847.14     1855.34    347.43 o
 -10  10   1     2589.01     2632.17    303.12 o
  -9  10   1     1833.25     1944.89    344.39 o
  -8  10   1     5945.03     5711.29    659.07 o
  -7  10   1     2628.61     2323.79    252.94 o
  -6  10   1     6121.86     5575.74    318.56 o
  -5  10   1     3529.43     3132.59    212.64 o
  -4  10   1     6915.28     6461.36    272.67 o
  -3  10   1     5670.67     5030.97    263.89 o
  -2  10   1    10948.53    10325.98    785.44 o
  -1  10   1     6254.32     3480.14   1246.63 o
   0  10   1    10320.31    10014.48   1267.19 o
   1  10   1     4951.07     4460.32    632.07 o
   2  10   1    10068.60     8910.33    516.82 o
   3  10   1     3654.22     3382.69    237.23 o
   4  10   1     4877.05     4598.49    238.96 o
   5  10   1     1919.52     1940.33    187.55 o
   6  10   1     5607.85     5160.35    436.33 o
   7  10   1     1923.61     2054.17    408.83 o
   8  10   1     4714.54     4656.19    323.84 o
   9  10   1     1742.33     1758.84    252.26 o
  10  10   1     2400.99     2453.32    302.90 o
 -10  11   1     2863.62     2947.42    322.06 o
  -9  11   1     2134.28     2021.62    268.03 o
  -8  11   1     1793.67     1518.69    223.88 o
  -7  11   1     6152.16     6515.35    598.18 o
  -6  11   1     3448.36     3571.99    318.39 o
  -5  11   1     7620.38     7605.97    428.75 o
  -4  11   1     3508.50     3329.89    287.93 o
  -3  11   1     5469.13     5540.53    293.64 o
  -2  11   1     4025.35     3802.21    325.46 o
  -1  11   1    12726.01    11924.06    403.84 o
   0  11   1     2972.25     2645.90    275.21 o
   1  11   1     8215.71     8681.83    998.85 o
   2  11   1     6992.44     6818.46    327.45 o
   3  11   1     5902.92     6183.49    484.11 o
   4  11   1     2814.44     2873.40    249.31 o
   5  11   1     7769.66     7687.29    342.06 o
   6  11   1     2935.58     3155.88    352.84 o
   7  11   1     6416.05     6420.28    508.57 o
   8  11   1     1272.90     1327.50    226.52 o
   9  11   1     3038.34     3068.80    329.69 o
  -9  12   1     2673.87     2700.84    425.46 o
  -8  12   1     2264.18     2281.49    285.44 o
  -7  12   1     4087.23     4245.87    471.55 o
  -6  12   1     3497.56     3475.70    314.51 o
  -5  12   1     5432.72     5347.04    399.48 o
  -4  12   1     4163.47     4416.63    288.84 o
  -3  12   1     5535.98     6068.22    609.17 o
  -2  12   1     9332.85     9308.07    386.72 o
  -1  12   1     4255.39     4384.07    270.64 o
   0  12   1    11720.52    12777.29    940.18 o
   1  12   1     2581.95     2827.29    239.75 o
   2  12   1    12953.18    13850.21    541.13 o
   3  12   1     4229.59     4180.33    286.59 o
   4  12   1     9253.78     9718.08    499.46 o
   5  12   1     2215.26     2352.54    222.74 o
   6  12   1     8593.55     9087.36    526.40 o
   7  12   1      704.47      774.77    184.60 o
   8  12   1     4507.66     4975.88    499.22 o
   9  12   1      552.86      523.81    177.69 o
  -8  13   1     1548.85     1717.69    262.80 o
  -7  13   1     2286.59     2747.02    311.25 o
  -6  13   1     3015.20     3407.06    391.27 o
  -5  13   1     3658.99     4155.03    891.48 o
  -4  13   1     3632.95     4344.40    437.87 o
  -3  13   1     3097.13     3822.24    281.89 o
  -2  13   1     3449.93     3764.17    273.18 o
  -1  13   1     8779.21     9700.65    528.60 o
   0  13   1     2762.99     3137.26    590.74 o
   1  13   1     7018.18     8054.77    379.28 o
   2  13   1     2932.93     3488.15    278.55 o
   3  13   1     5043.86     5595.53    336.68 o
   4  13   1     1070.00     1229.58    201.34 o
   5  13   1     5038.23     5228.19    424.09 o
   6  13   1      722.78      882.91    194.87 o
   7  13   1     3607.95     3543.25    392.63 o
   8  13   1      503.75      687.41    187.29 o
  -7  14   1     1062.35      888.47    239.77 o
  -6  14   1     2514.16     2639.51    368.85 o
  -5  14   1      752.45      886.88    229.42 o
  -4  14   1     2753.70     3421.87    325.34 o
  -3  14   1      512.44      823.82    177.29 o
  -2  14   1     2523.48     3196.43    442.95 o
  -1  14   1     1359.73     1436.80    282.53 o
   0  14   1     1922.59     2533.47    342.41 o
   1  14   1     1004.84     1143.36    259.90 o
   2  14   1     1948.11     2673.72    279.94 o
   3  14   1      949.25     1048.20    196.01 o
   4  14   1     1515.06     2063.05    261.84 o
   5  14   1      638.40      852.74    237.38 o
   6  14   1     1875.96     2266.72    505.24 o
   7  14   1      456.17      427.72    195.60 o
  -6  15   1     1295.35     1560.27    312.46 o
  -5  15   1     1483.65     1707.56    350.15 o
  -4  15   1     1182.05     1193.92    263.07 o
  -3  15   1     1052.92     1430.75    290.51 o
  -2  15   1      796.77     1102.77    269.67 o
  -1  15   1     1924.11     2809.61    372.13 o
   0  15   1     1376.63     2031.72    335.67 o
   1  15   1     1977.49     3013.43    385.82 o
   2  15   1      842.51     1077.72    277.04 o
   3  15   1     2244.52     2831.86    306.86 o
   4  15   1      335.12      595.48    176.93 o
   5  15   1     1870.17     2296.68    362.07 o
  -4  16   1      956.98     1465.89    469.15 o
  -3  16   1     1236.91     2141.44    366.47 o
  -2  16   1     1026.30     1812.62    331.20 o
  -1  16   1     1266.07     1824.06    341.15 o
   0  16   1     1341.55     1823.44    341.69 o
   1  16   1     1032.18     1714.95    343.66 o
   2  16   1     1750.88     2165.50    363.27 o
   3  16   1      507.77      866.19    267.52 o
 -14   0   2        3.49     -119.44    228.56 o
 -13   0   2     5232.76     5245.75    719.20 o
 -12   0   2       34.79        7.73    209.66 o
 -11   0   2    16907.07    15054.67   2424.82 o
 -10   0   2      557.77      538.85    158.95 o
  -9   0   2    18745.15    17270.26   3952.14 o
  -8   0   2      122.64      131.09     87.66 o
  -7   0   2    39285.77    55334.51  18490.74 o
  -6   0   2     3545.47     4215.42    982.99 o
  -5   0   2    73513.60    59801.61    587.22 o
  -4   0   2     4294.23     3046.63    506.10 o
  -3   0   2   275779.41   208150.64  28406.11 o
  -2   0   2    10537.59    13482.57    387.52 o
  -1   0   2    85390.17   117715.44  15139.82 o
   0   0   2    18612.21    29595.32   3722.29 o
   2   0   2    11723.00    19231.85    520.71 o
   4   0   2    28765.43    48452.54    961.51 o
   5   0   2    37165.15    60827.53   1147.11 o
   6   0   2    24099.16    28850.54   8754.52 o
   7   0   2    20270.49    15290.45    659.91 o
   8   0   2     6472.54     8054.47   2863.47 o
   9   0   2    16621.20    13235.09   2777.11 o
  10   0   2     5142.90     4931.27    568.83 o
  11   0   2     5100.93     5237.16    623.82 o
  12   0   2     3451.21     3708.55    640.15 o
 -14   1   2     5631.49     5030.53    529.87 o
 -13   1   2       98.23       86.68    180.81 o
 -12   1   2    12146.37    11115.61   1152.93 o
 -11   1   2       72.70       44.14    104.17 o
 -10   1   2    19016.84    16812.22   1831.27 o
  -9   1   2     1106.13     1202.66    215.62 o
  -8   1   2    30094.76    26688.40   4434.55 o
  -7   1   2     4018.20     3887.93    573.48 o
  -6   1   2    33745.22    29822.49   3126.83 o
  -5   1   2     2662.45     2518.07    421.06 o
  -4   1   2    65469.54    57221.35  10080.70 o
  -3   1   2    25007.29    23105.37   4469.53 o
  -2   1   2    62332.48    80278.90   9045.48 o
  -1   1   2    24390.93    27690.37   4520.45 o
   0   1   2    37879.02    47302.88   3400.33 o
   1   1   2    22161.46    34927.68   3107.44 o
   2   1   2    67363.84   102879.68   7711.63 o
   3   1   2     5491.02     7795.18    738.02 o
   4   1   2    63267.56    98732.45   9121.13 o
   5   1   2    13414.99    17671.68   2185.78 o
   6   1   2    20277.90    21138.96   3102.43 o
   7   1   2     6812.18     8412.62   1317.20 o
   8   1   2    18162.81    15246.91   1517.81 o
   9   1   2     4624.50     3690.39    830.90 o
  10   1   2    10205.17     8429.03   1358.05 o
  11   1   2     1494.51     1714.56    305.37 o
  12   1   2     2732.19     2857.16    410.73 o
 -14   2   2       15.26      -44.46    189.43 o
 -13   2   2     6293.77     5893.51    670.40 o
 -12   2   2      523.92      595.71    197.58 o
 -11   2   2    16406.80    14873.33   3300.40 o
 -10   2   2     1053.85     1115.41    222.55 o
  -9   2   2    16550.54    13581.16   2297.94 o
  -8   2   2     3240.19     3205.80    255.11 o
  -7   2   2    28115.36    25844.11   2355.07 o
  -6   2   2     6500.86     5228.24    842.86 o
  -5   2   2    32592.29    29675.76   5382.47 o
  -4   2   2      164.00       85.66     72.13 o
  -3   2   2    34799.80    40548.89   6276.97 o
  -2   2   2    30308.27    34471.36   4664.44 o
  -1   2   2     2009.77     2211.11    250.76 o
   0   2   2    26513.15    28048.68   4177.35 o
   1   2   2    51598.38    64079.05   2018.84 o
   2   2   2      466.47      857.67     92.12 o
   3   2   2    30114.30    40098.67   1557.80 o
   4   2   2     2868.09     4201.76    435.23 o
   5   2   2    25158.59    27807.31   4114.75 o
   6   2   2     7248.45     8576.23   1099.59 o
   7   2   2    17013.63    19765.40   2744.97 o
   8   2   2     3781.52     4119.69    769.50 o
   9   2   2    10230.00     8786.25   1939.34 o
  10   2   2     1871.71     1559.43    256.65 o
  11   2   2     4829.41     3935.10    734.66 o
  12   2   2     1272.42     1160.85    426.19 o
 -13   3   2      191.20        0.58    151.63 o
 -12   3   2     5614.73     5190.38    999.31 o
 -11   3   2      107.17        8.49    125.76 o
 -10   3   2     8741.32     7979.06   2174.35 o
  -9   3   2      903.62      855.73    183.53 o
  -8   3   2    16359.61    15448.86   1287.11 o
  -7   3   2       33.25       71.14     48.50 o
  -6   3   2    41026.88    44399.11   7233.78 o
  -5   3   2      172.11      253.85     73.42 o
  -4   3   2    65685.48    71572.42  10197.22 o
  -3   3   2      541.09      782.18     99.96 o
  -2   3   2    79132.21    74132.77  10910.01 o
  -1   3   2      276.89      304.04     50.69 o
   0   3   2    61114.20    58822.29   5427.06 o
   1   3   2     7732.47     8252.41    356.32 o
   2   3   2    39810.27    48247.40   1722.62 o
   3   3   2     5749.43     6491.03    208.33 o
   4   3   2    28567.52    35831.28    772.57 o
   5   3   2     5929.60     6336.80    581.91 o
   6   3   2    14447.17    14661.46   1502.67 o
   7   3   2     7597.83     8494.56    671.21 o
   8   3   2    14114.67    15093.43   2332.06 o
   9   3   2     5997.23     6395.77    881.68 o
  10   3   2     5715.86     5035.95    907.80 o
  11   3   2     2270.34     1773.52    394.40 o
  12   3   2     3947.15     4193.17    677.09 o
 -13   4   2     3850.73     3778.65    554.22 o
 -12   4   2        3.10       45.42    130.56 o
 -11   4   2     6518.79     6433.31   1259.24 o
 -10   4   2       30.23       16.55    107.85 o
  -9   4   2     9697.14     8728.17   1958.24 o
  -8   4   2       15.54       10.41     59.52 o
  -7   4   2    21012.70    19949.76   3546.43 o
  -6   4   2     3906.14     4230.09    777.75 o
  -5   4   2    35915.48    36730.55   5023.72 o
  -4   4   2     1445.59     1516.36    221.15 o
  -3   4   2    35017.27    34623.83   4638.39 o
  -2   4   2     2170.25     1794.52    184.55 o
  -1   4   2    72418.17    53459.86   5863.91 o
   0   4   2     3696.45     2606.09    513.62 o
   1   4   2    74099.27    69542.80   3628.99 o
   2   4   2     5518.14     5879.12    397.89 o
   3   4   2    43147.73    45257.33   1368.16 o
   4   4   2     6508.79     6429.42    419.43 o
   5   4   2    24141.06    22111.47   1802.18 o
   6   4   2     4351.92     5021.17    318.49 o
   7   4   2    22631.30    24102.23   1700.81 o
   8   4   2     5081.76     5938.54    852.50 o
   9   4   2     7095.60     7244.96    903.54 o
  10   4   2     3431.25     3106.93    361.27 o
  11   4   2     3445.41     2959.67    405.14 o
  12   4   2     2281.77     1933.07    329.24 o
 -13   5   2       35.57       71.93    159.34 o
 -12   5   2     3822.56     3698.33    636.71 o
 -11   5   2       57.94       31.07    128.37 o
 -10   5   2     6813.02     6274.20   1306.93 o
  -9   5   2      810.66      544.01    224.18 o
  -8   5   2    10969.95     9242.85   1553.76 o
  -7   5   2     2157.49     1714.10    316.52 o
  -6   5   2    16607.20    17688.30   2509.77 o
  -5   5   2     7727.75     8419.71   1122.43 o
  -4   5   2    12013.32    11927.07   1627.32 o
  -3   5   2     4998.76     4156.07    414.11 o
  -2   5   2    17992.04    13739.37    966.88 o
  -1   5   2     3726.05     2784.52    323.97 o
   0   5   2    35961.00    25916.05   2715.31 o
   1   5   2     3151.70     2728.50    111.58 o
   2   5   2    27522.03    28887.51   2507.68 o
   3   5   2     1767.39     1646.46    137.86 o
   4   5   2    20077.76    20225.23    602.95 o
   5   5   2     1209.86     1213.78    121.28 o
   6   5   2    12098.33    11420.08    794.70 o
   7   5   2     2275.15     2592.88    313.84 o
   8   5   2    10999.24    10839.78    978.15 o
   9   5   2     1290.32     1473.29    202.01 o
  10   5   2     3281.23     3236.77    404.71 o
  11   5   2      928.09      910.64    246.48 o
  12   5   2     2389.13     2336.84    481.61 o
 -13   6   2     2784.60     3013.78    529.30 o
 -12   6   2       22.41      -33.26    140.63 o
 -11   6   2     3303.98     3009.20    418.89 o
 -10   6   2      482.71      428.80    165.87 o
  -9   6   2     5675.30     4773.15    561.61 o
  -8   6   2      890.96      895.81    154.03 o
  -7   6   2     8009.03     6588.53   1031.02 o
  -6   6   2      660.45      920.39    149.20 o
  -5   6   2    16835.63    18704.24   2634.73 o
  -4   6   2      125.41      109.55     53.87 o
  -3   6   2    12344.44     9712.51    645.04 o
  -2   6   2     6682.24     5357.56    397.18 o
  -1   6   2    24323.25    18129.49   1351.69 o
   0   6   2     2804.45     2271.15    178.26 o
   1   6   2     6607.95     5167.03    180.62 o
   2   6   2      788.37      776.50     72.10 o
   3   6   2     6606.67     6158.84    357.39 o
   4   6   2     1338.93     1420.00    150.15 o
   5   6   2     4393.24     4270.02    248.17 o
   6   6   2     2044.56     1993.96    163.49 o
   7   6   2     5236.64     5309.40    386.21 o
   8   6   2      737.25      924.98    164.13 o
   9   6   2     2613.10     2600.03    261.39 o
  10   6   2      296.12      445.86    184.48 o
  11   6   2     2613.05     2468.97    364.27 o
 -12   7   2     1694.39     1819.44    342.41 o
 -11   7   2       26.77       38.21    150.80 o
 -10   7   2     3669.57     3342.55    488.92 o
  -9   7   2       22.17       65.69     81.33 o
  -8   7   2     4692.50     3821.73    709.60 o
  -7   7   2       91.11       54.85     76.33 o
  -6   7   2     5973.01     4849.75    473.94 o
  -5   7   2      310.90      261.68     72.42 o
  -4   7   2    11222.49     9279.47    696.64 o
  -3   7   2      324.87      280.57     68.94 o
  -2   7   2    10138.39     7460.39    468.93 o
  -1   7   2     2870.80     2269.53    189.22 o
   0   7   2     7352.08     5434.29    283.83 o
   1   7   2     2627.12     2302.48    135.82 o
   2   7   2     7555.39     6053.73    176.09 o
   3   7   2     2706.02     2613.59    185.65 o
   4   7   2     9769.08     8985.63    438.42 o
   5   7   2     4524.98     4174.76    245.94 o
   6   7   2     5253.28     4999.21    273.22 o
   7   7   2     2899.88     3087.54    263.11 o
   8   7   2     1982.20     1973.41    227.54 o
   9   7   2      314.21      479.35    149.98 o
  10   7   2     1003.84     1031.41    255.32 o
  11   7   2     1117.35     1037.46    284.76 o
 -12   8   2       91.94      114.65    177.46 o
 -11   8   2      993.08     1185.69    271.41 o
 -10   8   2       63.27       42.32    130.76 o
  -9   8   2     2744.89     2178.45    278.02 o
  -8   8   2        1.83      -50.37     67.31 o
  -7   8   2     3190.46     3145.58    465.38 o
  -6   8   2      170.98       61.74     79.73 o
  -5   8   2     4451.14     3720.83    202.90 o
  -4   8   2       60.70       96.44     62.58 o
  -3   8   2     1858.85     1600.58    139.11 o
  -2   8   2      519.93      504.65    100.58 o
  -1   8   2     5057.73     3898.08    250.65 o
   0   8   2      281.80      284.64     79.11 o
   1   8   2     3632.37     2848.86    162.29 o
   2   8   2     1729.06     1660.31    207.00 o
   3   8   2     6109.38     5284.58    260.44 o
   4   8   2     2309.97     2103.09    169.40 o
   5   8   2     4338.55     3895.01    297.16 o
   6   8   2     2005.65     1722.20    172.42 o
   7   8   2     1819.41     1802.92    220.85 o
   8   8   2      546.36      551.25    150.72 o
   9   8   2      708.97      677.29    174.97 o
  10   8   2      724.08      694.59    176.71 o
  11   8   2      579.44      583.70    239.76 o
 -11   9   2       96.46      192.01    184.95 o
 -10   9   2      542.20      463.41    152.04 o
  -9   9   2      119.12      109.54    103.97 o
  -8   9   2     1177.47     1124.08    185.49 o
  -7   9   2      715.82      545.91    132.70 o
  -6   9   2     1440.84     1239.17    181.73 o
  -5   9   2      556.56      475.06     97.95 o
  -4   9   2      967.39      937.00    125.00 o
  -3   9   2      481.02      493.49    107.88 o
  -2   9   2      494.66      394.07    100.64 o
  -1   9   2      172.46      130.13     72.21 o
   0   9   2     1320.76     1120.58    135.76 o
   1   9   2      318.33      267.70     81.26 o
   2   9   2      698.73      599.22    158.48 o
   3   9   2       17.01      -33.17     51.87 o
   4   9   2       79.71      145.41     80.87 o
   5   9   2        5.64       41.92     73.97 o
   6   9   2      187.66      217.32     91.03 o
   7   9   2        5.68        8.14     96.75 o
   8   9   2      311.73      455.91    145.91 o
   9   9   2       57.51      124.30    120.05 o
  10   9   2      573.89      726.18    197.09 o
 -11  10   2       32.77      123.51    179.73 o
 -10  10   2        2.25       43.04    107.81 o
  -9  10   2        6.39      -33.25     95.38 o
  -8  10   2      170.14      170.88    109.35 o
  -7  10   2      131.89      171.72    100.85 o
  -6  10   2       75.41       62.49     84.54 o
  -5  10   2      469.15      328.38     97.02 o
  -4  10   2      666.24      617.18    128.77 o
  -3  10   2       20.99        0.72     67.81 o
  -2  10   2        0.36       32.13     62.67 o
  -1  10   2     1288.56     1133.28    151.09 o
   0  10   2       33.70        9.94     68.14 o
   1  10   2     1330.14     1150.77    210.39 o
   2  10   2       11.84       31.21     75.43 o
   3  10   2      118.71       96.65     81.53 o
   4  10   2       33.48       74.25     77.49 o
   5  10   2       35.82      108.41     78.87 o
   6  10   2       40.30      106.20    102.40 o
   7  10   2      147.77      323.24    129.95 o
   8  10   2        1.15        1.88    108.58 o
   9  10   2      107.04      180.58    136.91 o
  10  10   2        1.37       57.76    125.55 o
 -10  11   2      186.55      312.27    147.40 o
  -9  11   2      260.33      291.52    131.85 o
  -8  11   2      175.76       67.74    107.50 o
  -7  11   2      246.13      242.30    125.84 o
  -6  11   2       86.37       67.29     85.21 o
  -5  11   2       62.94       60.26     75.48 o
  -4  11   2       44.84       21.27     84.22 o
  -3  11   2      452.20      465.08    119.82 o
  -2  11   2      186.64      338.53    113.08 o
  -1  11   2      669.54      735.60    141.01 o
   0  11   2      692.34      766.02    149.25 o
   1  11   2       14.06       44.82     77.48 o
   2  11   2      896.02      945.85    165.74 o
   3  11   2       28.95      -18.34     80.66 o
   4  11   2       25.22        0.62     73.48 o
   5  11   2        2.10      -10.89     77.58 o
   6  11   2      374.57      408.92    150.01 o
   7  11   2      162.60      222.95    127.40 o
   8  11   2       17.96       27.88    106.48 o
   9  11   2      124.52      129.89    137.75 o
  -9  12   2      286.26      158.97    128.64 o
  -8  12   2        8.17       53.80    107.36 o
  -7  12   2       91.81       46.27    101.57 o
  -6  12   2       85.23      158.28    113.84 o
  -5  12   2       41.29       81.81    113.28 o
  -4  12   2       19.29      -16.82     89.16 o
  -3  12   2     1231.06     1336.79    189.59 o
  -2  12   2     1253.00     1304.98    186.46 o
  -1  12   2      513.35      754.17    156.56 o
   0  12   2       17.78      126.68     94.97 o
   1  12   2      408.43      478.42    137.30 o
   2  12   2      203.48      164.06    104.72 o
   3  12   2      799.54      709.48    155.20 o
   4  12   2      203.57      192.19    113.04 o
   5  12   2      437.79      397.79    121.81 o
   6  12   2      290.90      310.18    137.54 o
   7  12   2       49.76      118.28    114.61 o
   8  12   2        5.00        6.59    121.02 o
  -9  13   2        3.70       50.30    120.14 o
  -8  13   2      344.74      373.98    175.75 o
  -7  13   2        3.79       48.34    114.37 o
  -6  13   2      357.24      358.97    172.71 o
  -5  13   2       21.44      -38.98    111.88 o
  -4  13   2     2230.05     2492.63    257.19 o
  -3  13   2      276.51      366.60    137.47 o
  -2  13   2     2386.50     2645.78    253.66 o
  -1  13   2       73.13       32.56    134.19 o
   0  13   2     1610.84     2035.69    235.10 o
   1  13   2       13.88       25.66     90.49 o
   2  13   2      940.73     1051.51    189.48 o
   3  13   2      257.40      301.19    130.96 o
   4  13   2     1671.94     1947.64    250.22 o
   5  13   2      685.16      506.06    188.35 o
   6  13   2      575.52      607.84    177.24 o
   7  13   2      227.52      169.30    144.42 o
  -7  14   2      613.05      766.77    234.00 o
  -6  14   2      160.20      161.35    156.32 o
  -5  14   2      476.43      521.25    195.00 o
  -4  14   2      193.53      111.42    110.81 o
  -3  14   2     1059.96     1263.97    208.62 o
  -2  14   2      893.47      900.63    245.09 o
  -1  14   2      625.24      754.83    229.75 o
   0  14   2       13.76       28.51    139.97 o
   1  14   2      299.99      400.48    141.35 o
   2  14   2      172.03      159.42    119.01 o
   3  14   2      414.76      655.10    175.01 o
   4  14   2       66.74      189.11    127.24 o
   5  14   2      457.07      499.72    202.05 o
   6  14   2       43.40       38.52    138.01 o
  -6  15   2      614.39      949.28    258.83 o
  -5  15   2      146.50       91.01    139.08 o
  -4  15   2      447.07      570.13    206.51 o
  -3  15   2      257.56      214.79    178.32 o
  -2  15   2      571.36      886.49    251.88 o
  -1  15   2       49.34      151.79    179.60 o
   0  15   2      800.79      878.39    259.43 o
   1  15   2      216.02      223.57    199.95 o
   2  15   2      505.92      913.44    203.65 o
   3  15   2       99.18       95.63    125.57 o
   4  15   2      470.86      973.60    216.79 o
   5  15   2      158.92      280.10    179.23 o
  -4  16   2       75.52      158.10    246.61 o
  -3  16   2     1406.43     2218.98    594.60 o
  -2  16   2       97.10       64.78    177.68 o
  -1  16   2     2046.94     2877.36    405.51 o
   0  16   2      178.02      107.29    195.62 o
   1  16   2     1318.54     2258.69    377.53 o
   2  16   2      445.77      608.75    250.75 o
 -14   1   3       53.51      136.52    177.72 o
 -13   1   3        6.26       -2.77    162.42 o
 -12   1   3       54.00       53.21    110.77 o
 -11   1   3       52.89      116.99     86.21 o
 -10   1   3      666.90      763.41    129.05 o
  -9   1   3      270.26      213.14     89.03 o
  -8   1   3       38.07       78.85     66.06 o
  -7   1   3     3460.09     3219.89    348.01 o
  -6   1   3      747.91      672.08     88.68 o
  -5   1   3       34.40       99.13     23.58 o
  -4   1   3     1515.54     1529.44    126.66 o
  -3   1   3      232.50      323.22     40.52 o
  -2   1   3     1543.87     1819.63    102.05 o
  -1   1   3     3934.93     5407.51    393.96 o
   0   1   3    19660.70    25901.89   1841.75 o
   1   1   3    11128.57    15180.75   1285.12 o
   2   1   3     2723.37     3748.45    312.61 o
   3   1   3      451.61      605.96     87.13 o
   4   1   3     1315.07     1604.68    142.88 o
   5   1   3      541.39      701.85    111.29 o
   6   1   3      492.63      654.56    162.88 o
   7   1   3       69.41       35.97     52.59 o
   8   1   3     1276.05     1254.63    195.25 o
   9   1   3       59.16      190.67    126.52 o
  10   1   3      664.09      846.37    326.52 o
  11   1   3      394.38      394.16    208.63 o
  12   1   3      274.56      330.54    220.68 o
 -14   2   3      177.87      209.63    198.03 o
 -13   2   3      680.71      727.93    198.71 o
 -12   2   3       10.09       42.91    113.51 o
 -11   2   3      277.39      191.37    137.54 o
 -10   2   3       62.86       65.43     84.50 o
  -9   2   3      569.64      637.97    138.64 o
  -8   2   3       63.17      123.89     73.22 o
  -7   2   3      847.61      820.68    158.13 o
  -6   2   3      205.10      171.03     52.08 o
  -5   2   3     3301.54     3114.56    553.14 o
  -4   2   3     2732.15     2865.59    407.98 o
  -3   2   3      287.03      498.59     70.14 o
  -2   2   3     1914.61     2346.01    279.11 o
  -1   2   3     4202.04     5080.68    372.81 o
   0   2   3      655.60      875.52    121.17 o
   1   2   3    19575.00    23873.11   1560.18 o
   2   2   3     5635.79     7041.51    300.13 o
   3   2   3     6665.56     8521.79    734.50 o
   4   2   3      679.93     1076.32    130.30 o
   5   2   3     4875.93     7629.62    702.10 o
   6   2   3      841.46     1079.15    173.01 o
   7   2   3     1467.65     1610.38    208.47 o
   8   2   3       90.38       46.81     85.18 o
   9   2   3     1234.68     1199.12    224.21 o
  10   2   3        7.08      -91.19    105.58 o
  11   2   3      246.17       90.22    245.75 o
  12   2   3       21.55      138.80    197.13 o
 -14   3   3     1095.59     1067.81    227.90 o
 -13   3   3      388.21      316.63    178.94 o
 -12   3   3     3547.17     3190.81    631.12 o
 -11   3   3      529.04      355.71    159.03 o
 -10   3   3     1742.23     1673.42    422.75 o
  -9   3   3      321.46      330.67    100.50 o
  -8   3   3     5544.91     5225.49    805.78 o
  -7   3   3      864.39      869.33    171.52 o
  -6   3   3     7266.87     8044.61   1138.76 o
  -5   3   3      108.64      136.06     45.40 o
  -4   3   3    14090.21    17249.59   2455.67 o
  -3   3   3      513.04      636.15     58.64 o
  -2   3   3     8778.64     9838.81   1363.59 o
  -1   3   3     1689.86     2056.40    148.58 o
   0   3   3    16318.97    20394.75   1031.00 o
   1   3   3      646.66      870.64     68.84 o
   2   3   3     1286.47     1612.73     90.84 o
   3   3   3      745.99      792.43    101.67 o
   4   3   3     6740.97     8510.13    273.92 o
   5   3   3      477.11      646.09    112.65 o
   6   3   3     3053.46     3302.85    317.13 o
   7   3   3       27.86       40.95     70.71 o
   8   3   3     1418.10     1282.00    175.22 o
   9   3   3      268.40      138.80    107.78 o
  10   3   3     1300.92     1145.03    384.52 o
  11   3   3       16.99      -68.70    179.15 o
  12   3   3      833.57     1265.68    428.77 o
 -13   4   3     1561.54     1660.95    309.02 o
 -12   4   3     1265.28      919.61    300.74 o
 -11   4   3     3023.75     2561.08    586.01 o
 -10   4   3      807.93      928.15    208.41 o
  -9   4   3     5000.05     4761.32   1195.22 o
  -8   4   3     3111.93     3197.02    548.06 o
  -7   4   3     8014.38     7209.37   1718.58 o
  -6   4   3     6530.93     6463.98   1233.16 o
  -5   4   3    16334.12    18477.07   2519.11 o
  -4   4   3     5644.70     6335.13    905.38 o
  -3   4   3    20697.66    20972.05   2945.46 o
  -2   4   3     6235.63     5742.26    778.73 o
  -1   4   3    15884.07    14769.82   1437.36 o
   0   4   3       29.38       -0.11     33.80 o
   1   4   3     8231.34     8445.22    597.42 o
   2   4   3     2337.91     2663.99    138.53 o
   3   4   3     8642.83     9130.44    276.90 o
   4   4   3      257.35      320.31     86.99 o
   5   4   3    16209.43    18467.61    825.22 o
   6   4   3      270.04      268.22    100.12 o
   7   4   3     9438.77     8843.11    380.13 o
   8   4   3       29.05       16.03     89.46 o
   9   4   3     6664.39     6722.97    987.49 o
  10   4   3        3.16     -106.11    122.98 o
  11   4   3     2500.41     2077.60    370.34 o
 -13   5   3      508.46      481.43    207.66 o
 -12   5   3     3054.19     2885.41    379.49 o
 -11   5   3     1352.87     1377.47    355.73 o
 -10   5   3     3409.59     3392.21    747.98 o
  -9   5   3     1385.31     1309.63    231.08 o
  -8   5   3     9476.74     7817.91   1643.82 o
  -7   5   3     4848.45     4949.96    906.11 o
  -6   5   3    11125.78    13414.67   1851.18 o
  -5   5   3     3530.37     3652.15    508.62 o
  -4   5   3     9341.16     9521.59   1243.45 o
  -3   5   3     3573.23     3517.34    501.67 o
  -2   5   3    21019.55    17738.59   2564.65 o
  -1   5   3      607.44      458.38     79.13 o
   0   5   3    17852.34    16702.21   1447.42 o
   1   5   3    10243.75     9562.90    506.01 o
   2   5   3    20139.45    20520.21   1149.57 o
   3   5   3      120.04      152.95     70.55 o
   4   5   3    27938.07    30001.96    548.34 o
   5   5   3        7.99       35.88     73.36 o
   6   5   3    19393.90    19414.30    930.92 o
   7   5   3      263.14      228.91     82.67 o
   8   5   3     6485.82     6316.48    680.88 o
   9   5   3      261.42      216.96    121.32 o
  10   5   3     6727.85     5776.76   1195.65 o
  11   5   3      238.18      342.41    188.97 o
 -13   6   3     2517.24     2577.41    485.91 o
 -12   6   3      719.66      782.60    234.19 o
 -11   6   3     5522.02     5194.30    685.26 o
 -10   6   3      424.67      371.95    152.35 o
  -9   6   3     7191.64     5785.60    890.98 o
  -8   6   3     1132.78     1082.91    175.85 o
  -7   6   3    15627.59    12403.63   1968.64 o
  -6   6   3      129.00      186.33     69.30 o
  -5   6   3    17241.98    19004.26   2578.64 o
  -4   6   3      145.47      190.44     52.61 o
  -3   6   3    25094.19    21904.18   2077.75 o
  -2   6   3       55.32       59.23     52.19 o
  -1   6   3    28643.75    23590.90   2519.87 o
   0   6   3     1080.04     1248.57    117.06 o
   1   6   3    19982.96    19014.72    983.62 o
   2   6   3      613.70      634.41     88.06 o
   3   6   3    19034.36    18694.32    437.19 o
   4   6   3       63.03       51.85     76.38 o
   5   6   3     7912.78     8068.04    315.87 o
   6   6   3      108.16      157.82     78.59 o
   7   6   3     2641.76     2637.32    276.18 o
   8   6   3      263.65      384.84    132.68 o
   9   6   3     2513.13     2787.04    360.41 o
  10   6   3      158.95      118.73    143.70 o
  11   6   3     2622.14     2753.91    388.43 o
 -13   7   3      855.22      917.33    298.59 o
 -12   7   3     4127.68     3827.32    450.15 o
 -11   7   3      809.55      760.12    224.84 o
 -10   7   3     6418.13     6677.37   1451.71 o
  -9   7   3     1219.87      976.62    234.44 o
  -8   7   3     9881.18     7181.29   1196.05 o
  -7   7   3      682.75      633.08    129.63 o
  -6   7   3    19391.88    15061.94   1952.18 o
  -5   7   3     2080.96     2016.16    222.99 o
  -4   7   3    18487.49    15439.10   1321.34 o
  -3   7   3     1278.31     1223.41    120.92 o
  -2   7   3    29162.06    24135.42   2337.94 o
  -1   7   3      108.81      120.01     58.66 o
   0   7   3    17134.68    13597.79   1068.56 o
   1   7   3      345.42      285.48     72.23 o
   2   7   3    18187.04    17563.34    813.14 o
   3   7   3      568.94      697.85    127.31 o
   4   7   3    11155.06    10242.55    356.53 o
   5   7   3      362.53      491.20    121.44 o
   6   7   3    10777.46    10176.68    417.86 o
   7   7   3       44.57      107.85     96.82 o
   8   7   3     3263.62     3428.11    295.62 o
   9   7   3      212.03      328.72    143.23 o
  10   7   3     5726.15     6034.28    810.38 o
  11   7   3       15.36       -6.10    163.11 o
 -12   8   3     1202.72     1576.99    316.24 o
 -11   8   3     4669.41     4206.86    696.00 o
 -10   8   3     1553.85     1681.11    298.92 o
  -9   8   3     5242.89     4533.32    713.68 o
  -8   8   3     3011.79     2544.47    424.95 o
  -7   8   3    10896.58     8081.01   1273.23 o
  -6   8   3     3583.51     2961.52    501.38 o
  -5   8   3    16060.29    13567.84   1597.66 o
  -4   8   3     3924.02     3718.12    225.10 o
  -3   8   3    20474.44    17963.42   1825.75 o
  -2   8   3     5306.88     4864.29    451.85 o
  -1   8   3    26016.89    20868.95   1669.49 o
   0   8   3     2815.32     2490.01    170.01 o
   1   8   3    21047.23    16809.04    756.71 o
   2   8   3     3146.94     2848.92    258.50 o
   3   8   3    30193.14    25774.44    624.14 o
   4   8   3     2270.30     2305.06    211.03 o
   5   8   3    22837.71    21110.82    636.73 o
   6   8   3        4.75       59.58     78.22 o
   7   8   3    17798.73    16445.95   1065.05 o
   8   8   3        7.86       15.56    105.14 o
   9   8   3     9114.62     8554.97    577.96 o
  10   8   3       14.49        0.76    132.04 o
 -12   9   3     2805.75     2726.01    407.86 o
 -11   9   3      610.46      642.97    226.34 o
 -10   9   3     4466.42     4422.00    452.06 o
  -9   9   3     2360.08     2079.17    261.61 o
  -8   9   3     4455.13     3669.77    358.04 o
  -7   9   3     1454.00     1427.29    198.46 o
  -6   9   3    14916.82    12353.14    947.14 o
  -5   9   3     3285.14     2988.17    274.87 o
  -4   9   3    18946.92    15946.85   1464.96 o
  -3   9   3     1869.22     1830.92    195.00 o
  -2   9   3    22608.07    19051.86   1295.68 o
  -1   9   3     3557.39     3131.63    248.18 o
   0   9   3    25514.46    19886.89   2014.62 o
   1   9   3     1059.24     1085.90    292.15 o
   2   9   3    27446.90    21650.79   1781.24 o
   3   9   3      914.54      928.81    158.35 o
   4   9   3    14479.67    12966.24    383.77 o
   5   9   3       92.92      139.34     82.82 o
   6   9   3    14011.19    13176.74    412.52 o
   7   9   3       47.56      164.61    108.42 o
   8   9   3     7114.61     6688.90    386.74 o
   9   9   3       34.50      133.41    126.82 o
  10   9   3     5054.65     4748.93    443.58 o
 -11  10   3     3816.40     3567.57    446.58 o
 -10  10   3      555.63      499.41    147.55 o
  -9  10   3     4149.26     3713.15    320.02 o
  -8  10   3      774.75      766.82    162.04 o
  -7  10   3     8237.06     7120.56    487.71 o
  -6  10   3     1069.61     1077.21    176.64 o
  -5  10   3    15596.66    14383.22    920.13 o
  -4  10   3      302.74      329.24    106.64 o
  -3  10   3    10773.69    10101.70    846.84 o
  -2  10   3     1171.77     1128.89    157.35 o
  -1  10   3    12093.07    10928.25    824.35 o
   0  10   3      548.06      647.69    176.20 o
   1  10   3    11912.52    10938.35    503.15 o
   2  10   3       24.30       75.62    124.00 o
   3  10   3    13347.44    11887.63    535.57 o
   4  10   3      296.70      355.00    105.71 o
   5  10   3     5015.27     4788.32    260.87 o
   6  10   3       74.29      114.27    106.22 o
   7  10   3     5389.58     5249.41    347.55 o
   8  10   3       95.57      256.80    139.37 o
   9  10   3     4409.09     4230.57    375.65 o
 -10  11   3     4383.19     3884.89    446.93 o
  -9  11   3     1465.41     1419.94    263.19 o
  -8  11   3     4418.08     4044.09    336.40 o
  -7  11   3      457.07      367.96    135.06 o
  -6  11   3     9178.58     8733.13    409.14 o
  -5  11   3     1213.11     1092.32    226.90 o
  -4  11   3    11180.52    10127.79    409.66 o
  -3  11   3      384.08      521.54    126.85 o
  -2  11   3     7030.54     7162.38    363.45 o
  -1  11   3      869.76      738.61    138.94 o
   0  11   3    10885.48    10577.77    514.31 o
   1  11   3      410.25      439.86    165.05 o
   2  11   3    13847.19    12915.08    577.50 o
   3  11   3     1257.66     1242.57    194.34 o
   4  11   3     8725.88     8679.53    402.84 o
   5  11   3      129.66      203.68     99.78 o
   6  11   3     7034.00     6813.17    553.14 o
   7  11   3      148.33      150.37    117.44 o
   8  11   3     5395.00     5189.79    397.40 o
 -10  12   3      911.07      973.25    205.00 o
  -9  12   3     3168.41     3370.14    336.77 o
  -8  12   3     1066.24     1177.60    214.78 o
  -7  12   3     3764.14     3890.06    334.96 o
  -6  12   3     2254.49     2106.80    310.30 o
  -5  12   3     7252.28     7186.46    457.41 o
  -4  12   3     2092.84     1779.76    213.28 o
  -3  12   3    11148.69    11697.81   1047.05 o
  -2  12   3     1439.94     1362.08    210.19 o
  -1  12   3    13499.15    14967.31   1175.03 o
   0  12   3      865.59      993.36    226.31 o
   1  12   3    11811.23    12603.69    470.82 o
   2  12   3      776.35      606.48    149.44 o
   3  12   3    13169.36    14078.95    749.14 o
   4  12   3      418.26      406.05    142.46 o
   5  12   3     7121.90     7723.34    352.26 o
   6  12   3       29.66       69.88    119.33 o
   7  12   3     5440.82     6116.06    473.08 o
   8  12   3       10.38      158.58    134.49 o
  -9  13   3      746.83      910.00    211.66 o
  -8  13   3     3105.38     3706.13    354.14 o
  -7  13   3      427.28      420.53    178.99 o
  -6  13   3     3574.36     4033.78    414.07 o
  -5  13   3     1770.85     1677.76    287.24 o
  -4  13   3     7305.16     8493.03    862.00 o
  -3  13   3     1424.91     1412.74    206.67 o
  -2  13   3     5761.84     6850.92    481.18 o
  -1  13   3      242.47      372.79    174.78 o
   0  13   3     6550.75     7499.16    377.16 o
   1  13   3      210.57      277.18    128.92 o
   2  13   3     5631.62     6492.34    365.78 o
   3  13   3      152.98      147.64    116.32 o
   4  13   3     4861.87     5283.46    346.68 o
   5  13   3       18.08      -74.07    121.24 o
   6  13   3     3805.71     3858.26    447.93 o
   7  13   3        2.49       31.46    130.62 o
  -7  14   3     3645.10     4148.64    601.05 o
  -6  14   3      103.36       83.35    154.51 o
  -5  14   3     3271.54     3837.49    412.77 o
  -4  14   3      228.09      254.09    148.15 o
  -3  14   3     3880.66     4946.40    433.38 o
  -2  14   3       70.70      166.24    165.34 o
  -1  14   3     2492.22     3001.34    592.46 o
   0  14   3       28.93       40.28    151.51 o
   1  14   3     2606.36     3457.17    313.19 o
   2  14   3       59.74      172.06    114.52 o
   3  14   3     2719.94     3624.92    333.73 o
   4  14   3       20.85       12.10    114.80 o
   5  14   3     2268.55     2441.56    381.24 o
  -6  15   3     1283.96     2062.43    352.24 o
  -5  15   3      265.84      474.49    202.03 o
  -4  15   3     2350.73     2851.01    566.25 o
  -3  15   3      529.33      892.12    253.79 o
  -2  15   3     2189.67     3209.29    401.77 o
  -1  15   3      159.61      395.00    215.30 o
   0  15   3     4190.56     5502.88    482.52 o
   1  15   3      414.47      599.65    242.12 o
   2  15   3     2551.74     3990.75    361.41 o
   3  15   3      168.73      193.55    143.81 o
   4  15   3     1923.73     3041.24    338.95 o
  -3  16   3     1344.46     1915.52    345.52 o
  -2  16   3      474.61      806.01    267.73 o
  -1  16   3     1927.51     2754.04    405.31 o
   0  16   3      347.34      767.73    265.72 o
   1  16   3     2646.79     4616.82    493.32 o
 -14   0   4     4182.52     3969.76    674.52 o
 -13   0   4     1308.64     1581.89    460.56 o
 -12   0   4     5446.75     5102.78    638.43 o
 -11   0   4     2991.37     2806.57    390.10 o
 -10   0   4    11332.10    11551.35   1130.78 o
  -9   0   4     2839.74     2409.64    473.88 o
  -8   0   4    18926.45    20372.58   2507.74 o
  -7   0   4     3109.09     2326.26    473.45 o
  -6   0   4    50622.93    41407.21   9817.63 o
  -5   0   4    39935.17    43382.65   3816.71 o
  -4   0   4    50365.25    56575.01    964.51 o
  -3   0   4     5682.67     6554.76    240.89 o
  -2   0   4    49556.74    60631.62   8017.70 o
  -1   0   4    16992.26    24916.41   3297.39 o
   0   0   4    48587.62    70988.60  10592.90 o
   1   0   4    47418.42    68633.88  11301.78 o
   2   0   4    46520.81    76896.46   1394.57 o
   3   0   4    47279.73    80192.57   1487.37 o
   4   0   4    19602.53    28569.37    911.67 o
   5   0   4    16763.91    25453.72    902.22 o
   6   0   4    15157.57    22557.17    887.61 o
   7   0   4    17413.04    25879.91    986.42 o
   8   0   4     9189.79     9455.69   1441.91 o
   9   0   4     9617.42     9065.14    718.34 o
  10   0   4     5675.81     5235.44    603.20 o
  11   0   4     7157.80     6276.86    708.03 o
 -14   1   4      822.66      744.22    266.40 o
 -13   1   4     6295.11     6769.31    506.14 o
 -12   1   4     2541.98     2647.66    284.33 o
 -11   1   4    11086.50    10876.31    865.55 o
 -10   1   4     5448.36     5309.56    442.39 o
  -9   1   4    13539.89    13888.97   1271.49 o
  -8   1   4     8166.10     8789.96    645.20 o
  -7   1   4    32218.31    27071.44   4263.53 o
  -6   1   4    29467.18    23777.50   3550.51 o
  -5   1   4    27888.01    27338.14   2207.50 o
  -4   1   4    34945.04    43294.07   1735.18 o
  -3   1   4    42236.27    54590.22   4239.48 o
  -2   1   4    25691.52    30336.82   2216.93 o
  -1   1   4    38464.18    55341.43   3564.99 o
   0   1   4    13653.05    18984.88   1540.36 o
   1   1   4    39966.07    57921.81   5311.03 o
   2   1   4    40710.35    61746.23   5257.40 o
   3   1   4    15979.12    22035.52   2164.03 o
   4   1   4    17723.64    25748.71   2485.97 o
   5   1   4    16359.92    22996.74   2336.45 o
   6   1   4    11651.95    15691.93   1758.50 o
   7   1   4     5528.27     7247.29    669.48 o
   8   1   4    10541.64    12944.56   1993.05 o
   9   1   4     4444.75     3947.18    436.93 o
  10   1   4     5798.29     5477.22    438.30 o
  11   1   4     2848.72     2616.49    386.71 o
 -14   2   4     3966.10     3821.10    374.32 o
 -13   2   4     1727.70     1915.99    266.05 o
 -12   2   4     7628.85     7660.26    494.57 o
 -11   2   4     4659.30     4679.66    589.02 o
 -10   2   4    18395.37    18086.82   1727.28 o
  -9   2   4     8042.23     7952.22    584.34 o
  -8   2   4    13520.02    14507.02   1569.75 o
  -7   2   4     7936.45     6556.89   1234.03 o
  -6   2   4    18526.75    17355.38   2081.70 o
  -5   2   4    34122.89    34498.72   6996.78 o
  -4   2   4    18566.88    22016.12   2427.08 o
  -3   2   4    18508.32    23052.37   2612.29 o
  -2   2   4    21864.57    24529.68   2616.48 o
  -1   2   4    23840.14    31008.11   1958.49 o
   0   2   4    15800.54    17217.37   1802.58 o
   1   2   4    24152.80    30884.38   1547.11 o
   2   2   4    16673.22    21956.61   2418.32 o
   3   2   4    12175.95    16949.10   1510.79 o
   4   2   4    11313.08    15893.95   1791.90 o
   5   2   4    10779.95    14617.43   1471.82 o
   6   2   4     6800.40     9665.90    893.93 o
   7   2   4    10555.32    13653.03   1409.67 o
   8   2   4     3648.52     4093.74    562.07 o
   9   2   4     5085.10     5092.46    697.79 o
  10   2   4     2844.76     2770.74    444.66 o
  11   2   4     3464.85     3872.66    625.54 o
 -14   3   4      790.39      834.05    207.08 o
 -13   3   4     4065.97     4593.30    987.71 o
 -12   3   4     1447.56     1444.50    276.75 o
 -11   3   4     7571.57     7058.37   1183.19 o
 -10   3   4     1101.12     1148.87    173.98 o
  -9   3   4    11703.62    12987.45   1378.66 o
  -8   3   4     1555.52     1397.84    215.92 o
  -7   3   4    18737.54    18011.12   3318.48 o
  -6   3   4      954.90      742.32    251.52 o
  -5   3   4    26154.05    30810.18   4303.91 o
  -4   3   4     4401.57     4797.91    607.99 o
  -3   3   4    27717.32    30989.84   4088.33 o
  -2   3   4    13217.27    15362.34   1589.10 o
  -1   3   4    21415.35    25279.38   1861.58 o
   0   3   4    26219.34    32823.21   2463.88 o
   1   3   4    17238.60    19128.27   1836.44 o
   2   3   4    27858.24    34456.62   1517.56 o
   3   3   4    20841.96    25092.74   1384.67 o
   4   3   4    15338.57    17178.63   1077.95 o
   5   3   4    15615.21    18539.78   1583.28 o
   6   3   4    14176.25    16250.91   1520.74 o
   7   3   4     5866.82     6412.36    483.58 o
   8   3   4    10459.46    10040.20   1431.52 o
   9   3   4     5080.97     5660.07    536.94 o
  10   3   4     5931.91     5016.13    722.63 o
  11   3   4     2643.33     2740.16    561.09 o
 -13   4   4      569.26      617.90    221.01 o
 -12   4   4     3289.58     3210.98    390.96 o
 -11   4   4      331.55      642.73    192.51 o
 -10   4   4     8543.61     8141.17   1579.74 o
  -9   4   4      738.61      950.60    154.18 o
  -8   4   4     9000.50     8884.92   1655.33 o
  -7   4   4     3323.81     3612.65    698.25 o
  -6   4   4    26329.36    31849.71   4239.45 o
  -5   4   4     8089.36     9832.03   1468.00 o
  -4   4   4    31353.75    34069.48   5120.13 o
  -3   4   4     6448.18     6790.86    913.75 o
  -2   4   4    26875.33    31476.76   3823.25 o
  -1   4   4    12026.37    12639.81    962.86 o
   0   4   4    46086.04    53877.70   2563.36 o
   1   4   4    26085.46    28963.29   2436.44 o
   2   4   4    41207.82    47166.46   1830.08 o
   3   4   4    14267.99    16252.19   1101.61 o
   4   4   4    21254.24    23816.54   1272.62 o
   5   4   4    18392.35    20971.43   1150.27 o
   6   4   4     7820.48     7997.47    470.36 o
   7   4   4    10196.41    10269.63    834.80 o
   8   4   4     5405.10     5453.26    684.65 o
   9   4   4     7129.91     6701.42    751.36 o
  10   4   4     2698.58     2679.33    714.90 o
  11   4   4     4103.18     3359.19    604.06 o
 -13   5   4     3427.16     3670.17    480.32 o
 -12   5   4      865.11      876.92    238.15 o
 -11   5   4     4637.52     4524.48    498.80 o
 -10   5   4     1194.93     1436.15    387.09 o
  -9   5   4     6309.59     6435.33   1694.02 o
  -8   5   4     5703.58     6052.06    804.16 o
  -7   5   4     8391.67     8588.35   1659.80 o
  -6   5   4    11544.38    12664.49   2030.60 o
  -5   5   4    11229.68    12336.63   1578.65 o
  -4   5   4    17755.70    19195.90   2876.54 o
  -3   5   4    12968.70    13561.83   1847.25 o
  -2   5   4     8401.54     7592.40    954.72 o
  -1   5   4    15805.53    15700.24   1389.12 o
   0   5   4     8587.79     8752.02   1408.75 o
   1   5   4    18629.44    19451.32   1361.77 o
   2   5   4    12063.78    12352.06    744.93 o
   3   5   4    15608.85    15911.56    855.51 o
   4   5   4     7908.20     8073.96    321.10 o
   5   5   4     6122.68     6067.24    284.01 o
   6   5   4     5781.50     6325.91    321.43 o
   7   5   4     4389.08     4373.71    365.37 o
   8   5   4     3423.83     3574.06    288.70 o
   9   5   4     3084.17     3269.49    296.63 o
  10   5   4     1735.96     1785.40    324.77 o
  11   5   4      721.14     1012.62    261.53 o
 -13   6   4      754.68      700.76    257.78 o
 -12   6   4     3113.85     3212.54    524.58 o
 -11   6   4     1249.57     1386.95    266.39 o
 -10   6   4     4654.12     4981.36   1292.75 o
  -9   6   4     1546.81     1408.44    192.84 o
  -8   6   4     3501.64     2979.47    321.31 o
  -7   6   4     5062.90     5091.63    926.24 o
  -6   6   4     8399.44     8586.12   1414.73 o
  -5   6   4     4662.33     5261.76    694.42 o
  -4   6   4    11939.00    12438.59   1729.60 o
  -3   6   4     6594.96     6435.74    838.00 o
  -2   6   4     3839.89     3286.78    574.40 o
  -1   6   4     9274.94     8149.83    820.40 o
   0   6   4     3571.91     2584.14    439.40 o
   1   6   4     7633.65     8030.21    261.58 o
   2   6   4     2218.28     2218.74    130.66 o
   3   6   4     3428.07     3137.35    201.71 o
   4   6   4     1592.98     1436.62    169.36 o
   5   6   4     4193.89     4216.58    248.39 o
   6   6   4     2311.08     2269.52    218.21 o
   7   6   4     1716.11     1939.05    186.74 o
   8   6   4     2833.46     3090.44    289.05 o
   9   6   4     1484.81     1745.66    247.03 o
  10   6   4      947.15      727.08    227.27 o
 -13   7   4      862.65     1015.56    287.17 o
 -12   7   4      169.85      208.10    170.01 o
 -11   7   4     1615.90     1640.31    300.12 o
 -10   7   4      572.78      554.24    207.08 o
  -9   7   4     2251.38     1805.41    305.84 o
  -8   7   4      766.69      687.71    143.92 o
  -7   7   4     4488.64     3763.62    379.36 o
  -6   7   4      749.83      931.82    198.67 o
  -5   7   4     8206.63     9026.18   1225.70 o
  -4   7   4      367.86      382.16     83.14 o
  -3   7   4    11881.85    10559.23   1429.61 o
  -2   7   4     1768.41     1650.08    192.88 o
  -1   7   4     5275.24     3866.86    458.37 o
   0   7   4     3036.40     3056.77    179.96 o
   1   7   4     6534.34     5715.57    233.39 o
   2   7   4     3550.81     3344.86    214.36 o
   3   7   4     5900.85     5718.99    275.48 o
   4   7   4     1910.95     1830.25    193.04 o
   5   7   4      897.57      954.93    164.29 o
   6   7   4     2947.69     3083.16    252.26 o
   7   7   4     1141.52     1236.88    196.10 o
   8   7   4     3456.49     3731.50    361.98 o
   9   7   4      768.09      630.98    177.08 o
  10   7   4     1228.12     1287.81    231.05 o
 -12   8   4     1079.46     1061.17    270.58 o
 -11   8   4      218.07      240.78    170.70 o
 -10   8   4      947.98     1414.92    275.11 o
  -9   8   4       25.38       50.49     86.63 o
  -8   8   4     1392.60     1275.76    186.32 o
  -7   8   4     1193.42      896.46    160.24 o
  -6   8   4     2618.28     2218.78    217.82 o
  -5   8   4      150.92      147.33     68.00 o
  -4   8   4     3389.52     3135.43    376.16 o
  -3   8   4      143.91      113.35     75.51 o
  -2   8   4     1370.46     1320.22    153.58 o
  -1   8   4     1670.18     1547.93    158.64 o
   0   8   4     4382.25     3780.74    215.90 o
   1   8   4      846.23      855.86    142.79 o
   2   8   4     5392.93     4515.56    485.48 o
   3   8   4      840.85     1032.14    163.18 o
   4   8   4     1563.65     1608.10    199.09 o
   5   8   4     1100.83     1316.20    190.62 o
   6   8   4      843.25      745.42    141.39 o
   7   8   4     1490.55     1453.39    217.84 o
   8   8   4      654.95      762.04    177.40 o
   9   8   4     1345.54     1407.22    238.99 o
  10   8   4      187.43      315.54    169.38 o
 -12   9   4       91.07      105.95    184.61 o
 -11   9   4      591.07      568.38    211.06 o
 -10   9   4      157.16      354.13    181.33 o
  -9   9   4     1087.12     1098.54    194.82 o
  -8   9   4      251.28      151.82    105.89 o
  -7   9   4      831.16      677.23    149.66 o
  -6   9   4     1791.58     1671.92    206.72 o
  -5   9   4      405.35      397.59     97.49 o
  -4   9   4     1202.93     1131.79    155.44 o
  -3   9   4      412.87      471.40    113.97 o
  -2   9   4     1480.44     1419.93    166.65 o
  -1   9   4       34.53        4.79     69.95 o
   0   9   4      975.05      950.30    139.34 o
   1   9   4       33.09      109.70    117.47 o
   2   9   4      730.22      619.70    172.82 o
   3   9   4      155.68      142.06    108.10 o
   4   9   4       42.10       23.29    100.23 o
   5   9   4       21.06       56.79    104.94 o
   6   9   4       67.14      161.90    101.01 o
   7   9   4      414.98      569.88    168.23 o
   8   9   4       74.21      195.54    138.31 o
   9   9   4      222.09      334.10    164.52 o
 -11  10   4        7.40      -32.45    157.03 o
 -10  10   4       62.91      169.35    119.00 o
  -9  10   4       40.87       40.48     96.70 o
  -8  10   4      104.54       62.36     99.22 o
  -7  10   4      493.64      452.25    134.62 o
  -6  10   4        9.53       33.05     87.89 o
  -5  10   4       11.15       31.01     84.31 o
  -4  10   4      821.34      821.41    142.95 o
  -3  10   4       29.47       49.26     75.03 o
  -2  10   4      580.66      601.03    134.21 o
  -1  10   4      355.00      349.47    162.89 o
   0  10   4      375.47      625.51    180.76 o
   1  10   4      210.74      214.21    139.00 o
   2  10   4      174.95      366.35    162.14 o
   3  10   4       55.83       16.90    125.94 o
   4  10   4      307.18      295.79    127.67 o
   5  10   4       95.14      128.72     90.54 o
   6  10   4      189.33      298.18    124.96 o
   7  10   4       26.44       62.93    114.04 o
   8  10   4      109.48      207.99    140.40 o
 -10  11   4      269.13      326.27    139.17 o
  -9  11   4        0.14      -25.95     96.41 o
  -8  11   4      252.73      244.06    129.50 o
  -7  11   4      287.60      322.15    127.42 o
  -6  11   4      659.34      731.23    162.19 o
  -5  11   4       22.09       91.42    116.62 o
  -4  11   4     1111.25     1181.43    177.02 o
  -3  11   4      528.22      650.23    137.85 o
  -2  11   4      312.76      314.31    113.20 o
  -1  11   4      539.70      558.06    192.04 o
   0  11   4        1.95       17.20    121.48 o
   1  11   4      214.82      320.08    173.43 o
   2  11   4       23.74       49.11    132.21 o
   3  11   4     1539.57     2019.16    301.04 o
   4  11   4        2.41      -50.46     81.16 o
   5  11   4      553.97      688.56    144.83 o
   6  11   4       60.35       36.58    127.44 o
   7  11   4      103.08      223.09    131.82 o
   8  11   4       85.59      252.39    163.12 o
  -9  12   4      157.24      133.96    127.41 o
  -8  12   4        9.82      -17.70    107.92 o
  -7  12   4      122.57      192.32    122.79 o
  -6  12   4      384.82      440.82    172.86 o
  -5  12   4      609.85      505.91    182.64 o
  -4  12   4        5.72       -1.85     87.32 o
  -3  12   4      110.03      220.01    117.25 o
  -2  12   4      340.28      392.81    171.94 o
  -1  12   4      128.64       45.60    136.67 o
   0  12   4      657.79      616.07    202.30 o
   1  12   4      243.40      368.22    178.18 o
   2  12   4      240.70      292.33    179.53 o
   3  12   4      520.87      461.77    154.32 o
   4  12   4        4.14       52.76    102.45 o
   5  12   4      170.57      165.60    124.43 o
   6  12   4      147.30      223.48    142.67 o
   7  12   4      120.04       65.20    138.37 o
  -8  13   4       16.73        8.44    110.76 o
  -7  13   4      583.82      470.14    198.35 o
  -6  13   4      198.47      152.54    140.34 o
  -5  13   4      259.43      277.53    161.54 o
  -4  13   4       44.82      121.56    111.88 o
  -3  13   4      519.22      826.30    224.80 o
  -2  13   4      432.39      504.12    197.89 o
  -1  13   4      823.43     1431.47    427.05 o
   0  13   4      525.47      690.27    229.31 o
   1  13   4     1307.64     1275.83    279.04 o
   2  13   4      892.83     1118.21    211.27 o
   3  13   4      472.62      516.51    166.70 o
   4  13   4      268.06      271.36    139.52 o
   5  13   4      699.22      527.93    205.00 o
   6  13   4      691.84      608.52    221.66 o
  -7  14   4      397.79      491.96    211.73 o
  -6  14   4      693.77      825.40    253.37 o
  -5  14   4      547.82      630.33    212.57 o
  -4  14   4      102.86      154.67    255.20 o
  -3  14   4      494.80      596.41    228.31 o
  -2  14   4      203.61      282.54    187.25 o
  -1  14   4     1048.71     1401.38    290.08 o
   0  14   4      345.98      455.65    158.18 o
   1  14   4      571.36      696.58    179.59 o
   2  14   4       89.19      238.67    143.93 o
   3  14   4      321.45      397.25    166.24 o
   4  14   4      128.08      174.58    142.28 o
   5  14   4      452.97      718.78    251.16 o
  -5  15   4      228.17      286.99    280.12 o
  -4  15   4      391.79      444.23    321.36 o
  -3  15   4      208.09      574.38    227.82 o
  -2  15   4      816.40      977.41    274.65 o
  -1  15   4      300.30      622.29    237.24 o
   0  15   4      497.05     1088.62    294.37 o
   1  15   4      350.89      420.93    168.15 o
   2  15   4      739.69     1122.01    223.16 o
   3  15   4      173.77      207.38    141.57 o
  -1  16   4      716.41     1003.38    297.45 o
 -14   1   5        6.86      -36.59    175.58 o
 -13   1   5       29.34        3.24    124.85 o
 -12   1   5        2.00       11.19     98.93 o
 -11   1   5       26.19       87.64     88.46 o
 -10   1   5     1663.74     1753.79    182.63 o
  -9   1   5       14.65       42.29     71.01 o
  -8   1   5      445.42      658.46    108.72 o
  -7   1   5      166.03      167.66     54.10 o
  -6   1   5      807.55      976.40     89.09 o
  -5   1   5      858.84      576.66    162.85 o
  -4   1   5      339.45      419.43     52.42 o
  -3   1   5      998.69     1159.74     67.14 o
  -2   1   5      180.60      248.33     57.33 o
  -1   1   5      819.45     1001.00     97.32 o
   0   1   5       65.48      178.01     55.71 o
   1   1   5     2797.64     3253.98    338.09 o
   2   1   5      324.75      401.98     82.48 o
   3   1   5     3819.25     4584.41    496.33 o
   4   1   5       16.67       30.19     76.57 o
   5   1   5     3959.95     4825.40    493.00 o
   6   1   5      121.93      181.04    107.76 o
   7   1   5     1732.77     1812.77    205.23 o
   8   1   5      137.48       58.09     83.57 o
   9   1   5     1025.13      939.01    233.80 o
  10   1   5      179.13       58.06    172.15 o
  11   1   5      520.77      463.46    235.95 o
 -14   2   5      595.60      497.19    178.75 o
 -13   2   5        5.83     -121.12    111.92 o
 -12   2   5      505.61      601.63    165.09 o
 -11   2   5      109.45      134.06     94.13 o
 -10   2   5     1051.91     1245.79    186.19 o
  -9   2   5      176.17      177.37     94.82 o
  -8   2   5     2354.84     2696.89    346.60 o
  -7   2   5      973.37      882.20    151.56 o
  -6   2   5      159.31      252.72     53.10 o
  -5   2   5      151.66      239.16     53.57 o
  -4   2   5     3187.55     3918.99    409.03 o
  -3   2   5      308.37      317.49     54.55 o
  -2   2   5     6326.24     7627.16    584.27 o
  -1   2   5      112.30      195.04     55.58 o
   0   2   5     6841.11     8674.50    389.65 o
   1   2   5      493.67      530.15     68.15 o
   2   2   5     8805.25    11658.88   1040.92 o
   3   2   5      555.85      822.43    118.48 o
   4   2   5     2875.18     3856.06    467.30 o
   5   2   5      522.27      698.06    133.75 o
   6   2   5     1564.18     1972.49    229.95 o
   7   2   5      557.33      654.94    148.80 o
   8   2   5      465.73      492.08    122.21 o
   9   2   5       35.92       47.49    110.30 o
  10   2   5      735.86      782.78    350.58 o
  11   2   5       18.05       81.30    182.98 o
 -14   3   5        2.61      -59.13    137.43 o
 -13   3   5     1233.89     1399.78    239.17 o
 -12   3   5       15.38      -64.52    124.20 o
 -11   3   5     4217.62     4392.41    447.24 o
 -10   3   5      739.76      790.94    158.91 o
  -9   3   5     6542.56     6857.83    715.71 o
  -8   3   5     1094.18     1056.55    195.21 o
  -7   3   5     8871.77     8260.12   1266.64 o
  -6   3   5       61.13       69.77     46.53 o
  -5   3   5     8683.51    10173.73   1193.61 o
  -4   3   5      123.99      224.50     53.78 o
  -3   3   5    10724.96    13947.00   1563.43 o
  -2   3   5      361.15      498.46     76.17 o
  -1   3   5    12252.39    15322.21    746.62 o
   0   3   5     8163.07     9467.27    608.40 o
   1   3   5     8071.14     9159.50    711.69 o
   2   3   5      639.73      488.31    182.99 o
   3   3   5     1741.37     2065.67    164.69 o
   4   3   5     2030.34     2040.31    194.33 o
   5   3   5     1898.59     2018.59    193.12 o
   6   3   5      646.14      681.91    142.01 o
   7   3   5     2081.07     2629.98    239.44 o
   8   3   5      451.21      356.60    131.76 o
   9   3   5      827.03      948.71    187.92 o
  10   3   5       11.95        9.13    140.96 o
 -13   4   5       30.77     -116.96    142.70 o
 -12   4   5     1910.61     2218.40    545.63 o
 -11   4   5      208.80      313.23    154.49 o
 -10   4   5     4469.47     4509.49    692.56 o
  -9   4   5      200.66      167.55     99.22 o
  -8   4   5     9375.04     7915.96   1910.20 o
  -7   4   5       10.10       91.72     66.48 o
  -6   4   5    10880.17    12017.54   1592.46 o
  -5   4   5      579.81      660.02     77.45 o
  -4   4   5    16527.20    18104.15   2587.95 o
  -3   4   5       80.03       60.07     44.13 o
  -2   4   5     9082.86    10584.93   1254.86 o
  -1   4   5      265.70      284.55     77.88 o
   0   4   5     6410.10     6832.72    333.75 o
   1   4   5     2954.83     2581.31    248.27 o
   2   4   5    15768.40    16013.78    817.48 o
   3   4   5      543.93      606.65    112.84 o
   4   4   5     7633.03     7888.34    399.68 o
   5   4   5      193.80      201.59    101.37 o
   6   4   5    10656.49    11226.80    595.78 o
   7   4   5      530.03      528.80    143.82 o
   8   4   5     6420.85     6039.37    766.45 o
   9   4   5      577.35      617.82    160.44 o
  10   4   5     2823.48     2370.99    346.56 o
 -13   5   5     1826.81     1808.75    324.28 o
 -12   5   5       15.21      -19.88    133.74 o
 -11   5   5     3980.36     4021.29    599.33 o
 -10   5   5      170.13      201.76    138.39 o
  -9   5   5     2599.41     2732.61    353.15 o
  -8   5   5      124.50      100.22     74.08 o
  -7   5   5     7953.92     8267.47   1293.68 o
  -6   5   5       77.86       61.26     63.24 o
  -5   5   5    17495.52    19090.04   2810.02 o
  -4   5   5      403.49      520.90     77.63 o
  -3   5   5     8591.33     9351.01   1397.74 o
  -2   5   5     1086.88     1118.38    131.69 o
  -1   5   5    14330.86    14258.53    876.55 o
   0   5   5      221.89      220.70     77.73 o
   1   5   5    27809.06    27229.20   2132.82 o
   2   5   5      472.59      526.27     85.60 o
   3   5   5    18591.77    18169.13    506.07 o
   4   5   5     1114.07     1276.58    163.60 o
   5   5   5     6752.90     6491.76    597.68 o
   6   5   5      170.98      188.18    111.28 o
   7   5   5     9324.89     9072.39    670.46 o
   8   5   5     1093.64      906.87    178.52 o
   9   5   5     3275.63     3185.78    371.11 o
  10   5   5      607.90      256.00    182.42 o
 -13   6   5        3.58      122.47    171.76 o
 -12   6   5     3570.99     4100.68    450.19 o
 -11   6   5       23.82       -9.44    128.29 o
 -10   6   5     5940.12     5826.14    427.93 o
  -9   6   5      107.19      146.27    121.76 o
  -8   6   5     9692.32    10639.10   1772.29 o
  -7   6   5       64.02       95.45     70.03 o
  -6   6   5    17235.10    17256.79   2268.73 o
  -5   6   5     2074.50     2608.54    244.18 o
  -4   6   5    22568.41    24503.36   3658.62 o
  -3   6   5     3637.38     3684.34    605.93 o
  -2   6   5    16491.85    16320.60   2119.03 o
  -1   6   5      400.73      379.05    100.08 o
   0   6   5    20339.49    21898.72   2287.34 o
   1   6   5     1120.59     1308.27    140.44 o
   2   6   5    19043.08    18202.43    848.19 o
   3   6   5     2739.66     2876.89    207.47 o
   4   6   5     2512.37     2654.95    221.08 o
   5   6   5      243.96      426.32    130.33 o
   6   6   5     2270.05     2225.99    229.40 o
   7   6   5      648.63      783.07    170.24 o
   8   6   5     3674.52     3633.47    491.61 o
   9   6   5      394.61      452.50    167.33 o
  10   6   5     1820.55     1647.23    309.23 o
 -12   7   5       49.93      139.11    168.47 o
 -11   7   5     6383.28     6564.75    663.35 o
 -10   7   5       12.83      142.52    145.73 o
  -9   7   5     9905.46     8184.87    689.30 o
  -8   7   5       20.13       34.34     80.92 o
  -7   7   5    12558.57    12662.56   2174.53 o
  -6   7   5      511.22      433.42    110.61 o
  -5   7   5    19811.74    21628.15   3157.32 o
  -4   7   5     1635.49     1715.26    193.28 o
  -3   7   5    12509.64    11998.09   2172.60 o
  -2   7   5     1578.90     1660.67    263.22 o
  -1   7   5    20430.32    19957.39   2217.56 o
   0   7   5     2189.43     2090.65    376.93 o
   1   7   5    15719.04    15017.94   1229.17 o
   2   7   5      902.27      873.42    145.87 o
   3   7   5    11857.40    10499.62    563.34 o
   4   7   5     2058.64     1954.62    209.04 o
   5   7   5     4932.68     4680.25    285.84 o
   6   7   5       42.75       93.16    109.98 o
   7   7   5     9220.06     8589.22    555.11 o
   8   7   5      971.76      991.78    193.68 o
   9   7   5     3496.93     3632.48    341.14 o
 -12   8   5     3184.31     3381.34    591.60 o
 -11   8   5      412.98      251.48    166.20 o
 -10   8   5     7165.77     7009.51    796.10 o
  -9   8   5      158.06      175.18    105.78 o
  -8   8   5    10656.32     9047.73    682.87 o
  -7   8   5       66.50       74.87     88.40 o
  -6   8   5     9340.78     7663.94    805.31 o
  -5   8   5      174.68      265.09     86.62 o
  -4   8   5    17667.78    17052.65   3812.97 o
  -3   8   5      489.18      506.45    116.37 o
  -2   8   5    19400.14    18977.29   2418.95 o
  -1   8   5      166.71      147.03     84.89 o
   0   8   5    23523.23    21669.70   2257.21 o
   1   8   5       41.64       98.88    112.00 o
   2   8   5    21378.72    20718.79   1411.76 o
   3   8   5      726.56      693.76    150.22 o
   4   8   5    21229.36    18642.95    760.97 o
   5   8   5       51.92       57.00    114.08 o
   6   8   5    13893.57    13153.90    486.48 o
   7   8   5     1073.42      837.96    200.95 o
   8   8   5     8402.42     7822.75    428.51 o
   9   8   5      657.19      437.59    212.48 o
 -11   9   5     3840.14     3638.32    852.38 o
 -10   9   5      203.23      184.32    162.01 o
  -9   9   5     9790.80     8167.54    838.14 o
  -8   9   5      514.19      571.40    144.93 o
  -7   9   5    10200.56     9309.95    468.63 o
  -6   9   5      140.29      116.28     95.23 o
  -5   9   5    17550.61    19024.01   3432.88 o
  -4   9   5     1121.81     1074.68    262.22 o
  -3   9   5    19811.13    18912.17   2634.28 o
  -2   9   5       73.44      124.61     89.05 o
  -1   9   5    22868.60    21312.17   2631.06 o
   0   9   5      299.85      223.81    134.82 o
   1   9   5    14548.92    15398.46   1775.65 o
   2   9   5     1062.40     1135.94    231.40 o
   3   9   5    17120.35    15753.28    986.04 o
   4   9   5     1293.56     1388.11    205.88 o
   5   9   5    11466.60    10403.60    436.09 o
   6   9   5      994.84      841.17    181.33 o
   7   9   5     7559.12     6882.40    404.22 o
   8   9   5      770.67      801.26    246.68 o
 -11  10   5       34.26       -1.05    135.20 o
 -10  10   5     5393.12     5206.91    698.14 o
  -9  10   5       73.76       35.66    108.95 o
  -8  10   5    11007.83     9891.33    653.05 o
  -7  10   5       49.21       17.90     88.08 o
  -6  10   5     8959.44     8459.32    436.84 o
  -5  10   5      116.68      166.09    124.22 o
  -4  10   5    13121.74    13336.41   2058.07 o
  -3  10   5      845.90      912.02    200.79 o
  -2  10   5    11724.33    12137.10   1551.19 o
  -1  10   5     1179.18     1212.17    236.05 o
   0  10   5    11898.67    12987.06   1446.99 o
   1  10   5     1242.49     1338.82    246.08 o
   2  10   5     7692.12     7749.73    470.64 o
   3  10   5     1343.44     1333.09    257.40 o
   4  10   5     9758.23     9060.16    440.66 o
   5  10   5      543.80      539.40    162.40 o
   6  10   5     4857.05     4339.13    355.15 o
   7  10   5      708.99      741.88    235.02 o
   8  10   5     3055.87     2619.85    396.68 o
 -10  11   5       29.59       69.40    118.39 o
  -9  11   5     5889.22     6015.70    496.61 o
  -8  11   5       62.47       20.14    106.57 o
  -7  11   5     6452.83     6589.78    378.56 o
  -6  11   5      395.91      364.79    162.34 o
  -5  11   5     7693.67     7000.78    718.77 o
  -4  11   5      171.60      254.46    110.65 o
  -3  11   5    10226.27    10881.47   1581.92 o
  -2  11   5      192.76      303.71    114.50 o
  -1  11   5    12367.65    13545.00   1414.33 o
   0  11   5       32.23       52.31    144.28 o
   1  11   5    10464.42    11337.32   1743.43 o
   2  11   5      136.27      293.50    166.60 o
   3  11   5     9430.01     8912.92    963.22 o
   4  11   5       56.60       74.32    142.99 o
   5  11   5     6131.45     5360.41    306.38 o
   6  11   5      423.84      374.54    188.11 o
   7  11   5     3704.26     3092.95    423.19 o
  -9  12   5      106.67      131.54    127.12 o
  -8  12   5     3993.14     4290.91    368.80 o
  -7  12   5       41.08      -48.00    120.56 o
  -6  12   5     6059.07     6137.05    449.78 o
  -5  12   5      115.99       87.95    122.16 o
  -4  12   5     9640.98    10452.86   1374.77 o
  -3  12   5       85.21       93.93    102.99 o
  -2  12   5    11861.49    13581.90   2657.25 o
  -1  12   5      270.74      266.80    172.17 o
   0  12   5    11330.59    12658.43   1391.99 o
   1  12   5       13.96       77.97    152.49 o
   2  12   5     8174.07     9034.02    546.06 o
   3  12   5       71.56      -10.44    147.79 o
   4  12   5     7028.15     6998.89    500.51 o
   5  12   5      118.67       58.80    112.07 o
   6  12   5     4487.69     4892.14    502.86 o
  -8  13   5       65.78       76.36    143.99 o
  -7  13   5     4261.07     4848.78    604.92 o
  -6  13   5       11.50      -22.36    123.36 o
  -5  13   5     5717.89     5880.26    446.80 o
  -4  13   5       25.50       68.74    108.23 o
  -3  13   5     6361.86     8266.53   1022.08 o
  -2  13   5       12.44       72.89    154.59 o
  -1  13   5     5152.17     6179.94   1269.98 o
   0  13   5      128.75      -12.66    158.18 o
   1  13   5     5688.35     6455.33    487.25 o
   2  13   5      302.62      450.47    210.81 o
   3  13   5     4554.48     5352.92    467.53 o
   4  13   5      108.28      140.32    135.71 o
   5  13   5     3032.94     3140.91    344.25 o
  -7  14   5        2.36       27.00    146.37 o
  -6  14   5     4546.84     5740.67    475.26 o
  -5  14   5      109.26       69.62    147.34 o
  -4  14   5     3120.55     4480.16    658.19 o
  -3  14   5      252.37      451.29    207.24 o
  -2  14   5     3082.50     4492.65    634.99 o
  -1  14   5       70.50      139.00    180.54 o
   0  14   5     2583.91     4392.99    453.91 o
   1  14   5      268.50      336.89    215.94 o
   2  14   5     3293.75     3674.98    352.30 o
   3  14   5      125.73      154.84    142.75 o
   4  14   5     1882.65     2379.51    315.32 o
  -5  15   5     1963.88     2588.08    571.40 o
  -4  15   5       44.36      179.58    267.23 o
  -3  15   5     2313.42     3674.76    625.97 o
  -2  15   5       45.89      -69.52    167.99 o
  -1  15   5     1616.77     2664.85    397.02 o
   0  15   5        8.95       60.17    180.02 o
   1  15   5     2552.91     3523.38    356.44 o
 -14   0   6     1874.73     2563.16    563.67 o
 -13   0   6     2165.78     2218.77    345.21 o
 -12   0   6     4769.85     4888.82    399.56 o
 -11   0   6     2671.66     2873.86    336.12 o
 -10   0   6     4830.74     4821.19    352.70 o
  -9   0   6     5702.07     6206.55    415.45 o
  -8   0   6    12813.30    15267.50    973.97 o
  -7   0   6     8358.41     8210.92   1084.57 o
  -6   0   6    13989.20    13155.61    786.65 o
  -5   0   6     6088.45     6485.93    285.70 o
  -4   0   6    41175.63    46181.89   1115.44 o
  -3   0   6    15696.45    15465.59   3712.78 o
  -2   0   6    40707.18    58750.96   7629.33 o
  -1   0   6    12454.32    15632.90   1974.57 o
   0   0   6    41774.15    55338.84   8234.67 o
   1   0   6    19290.00    24470.43   4163.09 o
   2   0   6    30119.16    42793.49   1232.17 o
   3   0   6    16231.45    22364.69    928.85 o
   4   0   6    30551.30    40702.06   1287.16 o
   5   0   6     9812.61    12796.03    757.86 o
   6   0   6    14656.37    17422.04   3681.91 o
   7   0   6     6770.22     6626.97   1613.25 o
   8   0   6    13445.49    15061.58   2715.25 o
   9   0   6     1199.29     1373.09    394.40 o
 -14   1   6     2627.23     2921.80    333.40 o
 -13   1   6     3834.76     3737.45    347.14 o
 -12   1   6     3533.26     4291.66    349.46 o
 -11   1   6     5948.03     6372.82    403.45 o
 -10   1   6     7619.50     8338.84    399.29 o
  -9   1   6    14038.39    15969.79    501.05 o
  -8   1   6     6487.22     7125.33    282.77 o
  -7   1   6    19941.93    20027.71   1742.38 o
  -6   1   6    11435.00    11955.73    712.56 o
  -5   1   6    24451.92    26957.66    889.01 o
  -4   1   6     7972.40     9185.29    467.72 o
  -3   1   6    31770.02    32833.43   3164.92 o
  -2   1   6    19068.70    25479.96   1582.03 o
  -1   1   6    39384.69    55245.04   4364.49 o
   0   1   6     5447.83     6544.72    485.55 o
   1   1   6    32166.02    39465.44   3482.81 o
   2   1   6     9575.24    12360.32   1594.93 o
   3   1   6    28887.41    36510.42   3856.79 o
   4   1   6     3079.30     3696.62    492.32 o
   5   1   6    20502.87    24808.40   2641.78 o
   6   1   6     3530.42     3960.88    444.82 o
   7   1   6    10207.66    12350.73   1436.99 o
   8   1   6      888.63     1025.83    195.84 o
   9   1   6     9343.01     7742.75    702.01 o
 -14   2   6     1876.80     1939.05    280.11 o
 -13   2   6     3392.51     3600.48    454.72 o
 -12   2   6     5846.64     6070.95    525.08 o
 -11   2   6     6293.55     6852.97    339.94 o
 -10   2   6     9926.62    11000.21    662.65 o
  -9   2   6    10740.04    11545.67    522.05 o
  -8   2   6    24407.77    26851.87   2148.79 o
  -7   2   6     5646.88     5696.52    797.34 o
  -6   2   6    21790.47    21688.29   1470.20 o
  -5   2   6     6985.32     8008.31   1030.01 o
  -4   2   6    27108.71    30545.16   2877.17 o
  -3   2   6    14983.27    16182.99   1271.11 o
  -2   2   6    28206.78    36080.29   2485.17 o
  -1   2   6     4357.43     5028.36    347.76 o
   0   2   6    31481.47    38797.55   2400.59 o
   1   2   6     1560.37     1743.50    119.60 o
   2   2   6    21886.03    27054.73   2775.13 o
   3   2   6     1102.05     1653.39    182.64 o
   4   2   6    18042.26    22014.40   1995.44 o
   5   2   6      684.13     1117.06    164.96 o
   6   2   6    11202.04    13709.57   1286.83 o
   7   2   6      469.15      532.57    154.73 o
   8   2   6     9909.08    11302.82   1220.40 o
   9   2   6      141.63      353.15    269.81 o
  10   2   6     4645.77     3787.60    611.79 o
 -13   3   6     2484.35     2766.40    318.23 o
 -12   3   6     2802.16     3102.44    313.44 o
 -11   3   6     4047.18     4732.86    534.09 o
 -10   3   6     6704.34     7401.58    789.24 o
  -9   3   6     7736.94     8504.60   1045.12 o
  -8   3   6     7697.14     7297.04    905.49 o
  -7   3   6    11101.99     8809.20   1860.71 o
  -6   3   6     7504.73     8577.09    992.53 o
  -5   3   6    14093.96    15907.19   1849.87 o
  -4   3   6    11827.65    13674.69   1422.91 o
  -3   3   6    27683.75    35008.82   3527.70 o
  -2   3   6    14267.49    16446.33   1079.87 o
  -1   3   6    28914.53    35430.12   2048.48 o
   0   3   6     5626.73     5918.76    509.21 o
   1   3   6    22171.36    22215.00   2218.45 o
   2   3   6     3684.65     3836.61    320.85 o
   3   3   6    20274.70    22201.79   1483.60 o
   4   3   6     3975.75     4504.45    416.86 o
   5   3   6    17038.36    17776.35   1061.67 o
   6   3   6     1708.54     1961.49    219.77 o
   7   3   6    12236.41    12107.73   1774.79 o
   8   3   6     1069.90     1398.87    384.95 o
   9   3   6     9452.97     8871.75   2127.95 o
 -13   4   6     1520.38     1612.32    313.43 o
 -12   4   6     3035.76     3048.91    390.60 o
 -11   4   6     2394.97     2378.80    328.57 o
 -10   4   6     3649.66     4792.28    690.17 o
  -9   4   6    10439.80    10728.58   1044.62 o
  -8   4   6     4506.92     4341.14   1045.02 o
  -7   4   6     7216.15     7000.25    784.82 o
  -6   4   6     9279.66    10242.11   1356.66 o
  -5   4   6    14077.54    16036.12   2191.17 o
  -4   4   6    12323.26    13171.44   1600.35 o
  -3   4   6    19455.97    23148.41   2388.06 o
  -2   4   6    18737.99    22383.45   1979.28 o
  -1   4   6    13204.83    15051.82    917.51 o
   0   4   6    19973.80    22067.41   1554.82 o
   1   4   6     9959.78     9112.18    959.75 o
   2   4   6    26345.33    16461.63   6605.95 o
   3   4   6     6094.78     6350.65    275.24 o
   4   4   6    20447.96    21438.54   1161.53 o
   5   4   6     2613.16     2812.31    235.10 o
   6   4   6    16466.30    17172.81   2355.22 o
   7   4   6      931.39     1012.44    236.28 o
   8   4   6     9144.18    10674.53    830.04 o
   9   4   6      591.11      634.26    213.58 o
 -13   5   6     1709.99     1626.71    325.17 o
 -12   5   6     2282.56     2600.89    371.10 o
 -11   5   6     3397.26     3693.58    401.25 o
 -10   5   6     3498.89     3435.76    364.77 o
  -9   5   6     6433.35     8072.87   1009.04 o
  -8   5   6     5537.73     5247.28    686.91 o
  -7   5   6    12460.92    12481.50   1620.23 o
  -6   5   6     3754.71     3531.76    460.44 o
  -5   5   6    17965.29    19863.95   2856.56 o
  -4   5   6     6237.87     6415.45    904.22 o
  -3   5   6    16372.11    17898.35   2260.69 o
  -2   5   6     5212.99     5560.98    476.32 o
  -1   5   6    13319.67    13213.16    382.26 o
   0   5   6     3379.15     3664.14    246.82 o
   1   5   6    16170.83    16682.10   1263.53 o
   2   5   6     1325.58     1429.20    129.45 o
   3   5   6    16124.51    16043.95   1384.09 o
   4   5   6     4317.22     4624.94    368.62 o
   5   5   6     6726.91     7068.53    483.76 o
   6   5   6      336.88      306.10    170.85 o
   7   5   6     5025.57     5461.86    413.61 o
   8   5   6      248.41      376.35    293.01 o
   9   5   6     3339.04     3111.16    711.46 o
 -13   6   6     1022.37     1335.92    298.70 o
 -12   6   6     1525.53     1626.81    311.04 o
 -11   6   6     1610.63     1575.48    290.73 o
 -10   6   6     3158.58     3499.71    669.36 o
  -9   6   6     3521.06     3283.82    584.72 o
  -8   6   6     3073.24     3105.65    434.45 o
  -7   6   6      688.68      655.38    119.08 o
  -6   6   6    14175.22    13503.17   2094.61 o
  -5   6   6     2395.00     2402.25    322.37 o
  -4   6   6    10136.82    11343.24   1717.34 o
  -3   6   6     2201.30     2152.97    348.27 o
  -2   6   6    11604.23    12031.76   1600.69 o
  -1   6   6      573.60      525.68    111.76 o
   0   6   6    12303.82    12066.91    746.61 o
   1   6   6      464.38      463.60    110.67 o
   2   6   6    10878.68    11536.31    513.22 o
   3   6   6     1641.74     1621.68    248.95 o
   4   6   6     2585.61     2629.32    308.28 o
   5   6   6     1575.75     1575.87    263.88 o
   6   6   6     2808.04     3027.27    341.02 o
   7   6   6      357.78      118.10    179.39 o
   8   6   6     1873.68     2134.81    433.92 o
   9   6   6      203.77      351.50    196.94 o
 -12   7   6      549.07      610.27    219.44 o
 -11   7   6      614.14      723.75    223.98 o
 -10   7   6      937.00     1019.55    238.03 o
  -9   7   6      697.44      727.78    150.07 o
  -8   7   6     1385.56     1219.41    201.34 o
  -7   7   6      230.82      252.80     93.40 o
  -6   7   6     1340.22     1603.71    248.27 o
  -5   7   6     1941.24     1951.63    196.62 o
  -4   7   6     2872.27     2582.58    356.37 o
  -3   7   6     1569.75     1553.37    226.59 o
  -2   7   6     5878.29     5462.88    419.37 o
  -1   7   6     2817.61     2824.56    234.08 o
   0   7   6     3890.19     2352.65   1173.24 o
   1   7   6     4276.98     4419.36    710.60 o
   2   7   6     1278.29     1292.59    226.02 o
   3   7   6     5294.34     4797.97    360.78 o
   4   7   6     3026.42     3256.84    340.75 o
   5   7   6     1853.75     1943.65    296.74 o
   6   7   6      419.05      560.68    205.57 o
   7   7   6     3378.41     3436.16    572.26 o
   8   7   6      452.73      226.68    182.21 o
 -12   8   6      418.26      369.10    204.03 o
 -11   8   6      672.80      835.83    285.70 o
 -10   8   6      919.82      966.82    256.92 o
  -9   8   6      521.94      508.26    140.58 o
  -8   8   6       50.43      102.64     93.34 o
  -7   8   6      300.04      362.52    122.37 o
  -6   8   6     1681.76     1548.03    345.63 o
  -5   8   6     1133.94     1234.79    259.85 o
  -4   8   6     1451.03     1386.12    254.00 o
  -3   8   6     1558.32     1573.61    185.07 o
  -2   8   6      387.00      410.02    113.12 o
  -1   8   6     1858.05     1909.96    193.94 o
   0   8   6      686.06      840.31    142.18 o
   1   8   6     1951.44     2094.50    280.83 o
   2   8   6     1463.62     1819.65    273.44 o
   3   8   6     1317.00     1543.54    264.50 o
   4   8   6      834.51      994.28    229.97 o
   5   8   6      498.89      508.63    185.91 o
   6   8   6     1446.29     1363.91    275.75 o
   7   8   6      250.61      126.31    277.54 o
   8   8   6     1140.89     1409.87    312.46 o
 -11   9   6      364.15      308.47    250.90 o
 -10   9   6      377.75      382.78    185.60 o
  -9   9   6      629.67      887.12    184.20 o
  -8   9   6      533.48      459.94    139.51 o
  -7   9   6      529.09      504.30    137.87 o
  -6   9   6      717.52      638.87    148.72 o
  -5   9   6     4014.46     4411.09   1021.68 o
  -4   9   6       59.75       52.28     84.73 o
  -3   9   6     2218.41     2392.60    364.25 o
  -2   9   6       20.99      -44.29     77.57 o
  -1   9   6      529.81      664.33    138.64 o
   0   9   6       52.84      -19.61    116.90 o
   1   9   6      706.39      894.45    219.00 o
   2   9   6       32.45      -78.66    128.46 o
   3   9   6     1205.18     1403.44    265.48 o
   4   9   6      228.43      260.25    167.26 o
   5   9   6       52.32       71.01    154.10 o
   6   9   6        7.56       74.68    166.48 o
   7   9   6       88.78      222.39    176.26 o
 -11  10   6      319.63      324.66    197.17 o
 -10  10   6      132.15      167.55    234.58 o
  -9  10   6       68.95       48.62    105.80 o
  -8  10   6       13.55       16.01    102.32 o
  -7  10   6      476.08      471.93    141.05 o
  -6  10   6      113.65       97.97    110.47 o
  -5  10   6      595.46      664.10    188.01 o
  -4  10   6      180.06      250.64    113.37 o
  -3  10   6      463.93      460.08    128.30 o
  -2  10   6        3.00       31.47     90.62 o
  -1  10   6       29.30       67.68    131.08 o
   0  10   6      251.82      273.65    157.65 o
   1  10   6      226.94      228.18    161.10 o
   2  10   6      757.04      722.93    211.89 o
   3  10   6      109.05      120.47    155.92 o
   4  10   6      302.66      346.24    193.59 o
   5  10   6       48.15       32.35    156.42 o
   6  10   6       65.98       97.70    168.54 o
   7  10   6        4.67      119.69    174.70 o
 -10  11   6        3.23       41.28    161.56 o
  -9  11   6      112.44      116.78    150.35 o
  -8  11   6       30.93       -7.88    114.81 o
  -7  11   6      398.54      304.58    164.49 o
  -6  11   6       76.06      136.65    125.72 o
  -5  11   6      505.13      507.67    180.18 o
  -4  11   6      314.00      342.99    128.82 o
  -3  11   6      132.29       76.83     96.54 o
  -2  11   6      673.23     1015.00    238.94 o
  -1  11   6      522.94      678.99    209.55 o
   0  11   6      552.22      664.04    211.99 o
   1  11   6       38.36       19.60    137.78 o
   2  11   6      363.15      386.40    185.17 o
   3  11   6       14.10      -13.25    149.16 o
   4  11   6      214.54      184.77    175.15 o
   5  11   6       19.78       34.35    172.25 o
   6  11   6      120.22      167.06    167.04 o
  -9  12   6        9.30      -39.10    119.02 o
  -8  12   6      188.29      232.75    168.51 o
  -7  12   6       51.62       11.12    127.76 o
  -6  12   6      223.01      190.85    149.19 o
  -5  12   6       36.47       60.44    115.15 o
  -4  12   6       51.00       -1.20     93.95 o
  -3  12   6        2.16      101.84    147.68 o
  -2  12   6      367.80      441.81    200.19 o
  -1  12   6       47.37       -6.46    149.14 o
   0  12   6      407.59      420.13    195.91 o
   1  12   6        6.67      -23.86    152.35 o
   2  12   6      406.77      358.21    198.90 o
   3  12   6       61.62       -1.70    160.75 o
   4  12   6      249.77      197.25    181.92 o
   5  12   6        2.63       19.37    103.98 o
  -8  13   6        5.11       64.73    166.75 o
  -7  13   6      110.44      218.56    172.85 o
  -6  13   6       85.22       52.68    154.00 o
  -5  13   6      315.02      346.85    179.04 o
  -4  13   6      245.30      492.35    293.01 o
  -3  13   6      150.19      164.93    174.37 o
  -2  13   6      316.72      397.34    222.83 o
  -1  13   6      813.77     1002.94    272.60 o
   0  13   6      137.38      169.69    188.27 o
   1  13   6      176.82      308.15    209.55 o
   2  13   6      260.73      309.73    207.27 o
   3  13   6      657.35      769.55    255.77 o
   4  13   6      204.63      414.68    216.92 o
  -6  14   6      681.08      679.38    235.62 o
  -5  14   6      228.50      159.82    259.50 o
  -4  14   6      494.89      901.36    371.20 o
  -3  14   6      123.67      158.76    188.33 o
  -2  14   6      990.94     1561.93    351.44 o
  -1  14   6       10.94      -28.79    167.10 o
   0  14   6      641.16      859.63    275.72 o
   1  14   6        2.99     -157.90    171.87 o
   2  14   6      684.04     1001.72    301.00 o
  -2  15   6       64.62       21.22    195.50 o
  -1  15   6     1261.12     2230.39    512.55 o
 -13   1   7       79.08      104.92    117.21 o
 -12   1   7       42.95       41.20     93.64 o
 -11   1   7       87.60       47.77     92.66 o
 -10   1   7       71.43      135.96     94.18 o
  -9   1   7      132.84      176.36     87.05 o
  -8   1   7       14.78       21.94     71.34 o
  -7   1   7       69.90       82.37     60.97 o
  -6   1   7      382.67      372.45     66.29 o
  -5   1   7      198.04      266.77     58.19 o
  -4   1   7     1299.92     1321.83    102.27 o
  -3   1   7      664.43      779.57    109.61 o
  -2   1   7      121.10      122.47     69.22 o
  -1   1   7      100.56      128.24     65.58 o
   0   1   7     1764.08     1786.91    156.62 o
   1   1   7      277.45      437.16    115.48 o
   2   1   7     3072.85     3839.01    305.88 o
   3   1   7       53.94       98.87    122.05 o
   4   1   7     1803.70     2126.01    283.69 o
   5   1   7       37.56      148.09    145.83 o
   6   1   7      844.03     1132.10    241.16 o
   7   1   7      199.15      304.39    169.46 o
   8   1   7      737.83     1013.75    258.78 o
 -13   2   7      681.36      740.55    189.13 o
 -12   2   7       66.56       72.68    105.61 o
 -11   2   7     1196.58     1405.62    179.38 o
 -10   2   7     1211.55     1382.66    171.38 o
  -9   2   7      549.09      856.17    135.26 o
  -8   2   7       89.85      170.48     84.66 o
  -7   2   7     3130.82     2640.48    599.51 o
  -6   2   7     1279.55     1245.98    121.69 o
  -5   2   7     4042.45     4144.71    306.36 o
  -4   2   7     1979.15     2248.11    156.47 o
  -3   2   7     6367.52     7684.47    585.80 o
  -2   2   7      629.88      674.37    105.37 o
  -1   2   7     2381.84     2792.95    174.26 o
   0   2   7       38.95       61.46     61.86 o
   1   2   7      894.12      984.42    152.48 o
   2   2   7     2486.99     2955.12    369.05 o
   3   2   7      521.35      854.24    197.85 o
   4   2   7     2080.64     2713.74    310.46 o
   5   2   7       51.60      115.42    143.20 o
   6   2   7      720.47      971.04    231.81 o
   7   2   7       56.92      129.07    137.28 o
   8   2   7      699.72     1123.69    275.84 o
   9   2   7      179.56      146.93    283.55 o
 -13   3   7        3.90     -118.09    114.80 o
 -12   3   7     2929.30     3516.01    326.21 o
 -11   3   7      914.38      998.08    159.31 o
 -10   3   7     4688.57     5246.92    354.09 o
  -9   3   7       70.23      118.75     97.70 o
  -8   3   7     5767.06     6472.23    480.93 o
  -7   3   7     1281.43     1287.15    152.92 o
  -6   3   7     5125.38     5479.13    589.33 o
  -5   3   7     2042.82     2101.14    221.97 o
  -4   3   7    12683.46    13268.91   1571.01 o
  -3   3   7     2664.71     2961.04    198.56 o
  -2   3   7     5586.42     6860.97    428.00 o
  -1   3   7     3175.41     3811.09    208.36 o
   0   3   7     4009.45     4661.53    457.12 o
   1   3   7     8330.92     9083.95    600.11 o
   2   3   7     1096.51     1410.81    176.71 o
   3   3   7     3972.33     4093.87    479.46 o
   4   3   7     1224.34     1379.15    249.54 o
   5   3   7     2375.60     2411.41    327.81 o
   6   3   7      335.31      513.63    211.73 o
   7   3   7      766.96      932.34    245.77 o
   8   3   7      223.61      463.14    307.61 o
   9   3   7      625.06      447.11    209.71 o
 -13   4   7     1538.32     1594.12    257.67 o
 -12   4   7       38.36       92.88    149.45 o
 -11   4   7     3425.15     3131.30    399.98 o
 -10   4   7      513.91      548.27    146.59 o
  -9   4   7     4912.85     5041.70    475.23 o
  -8   4   7      172.35      215.75     88.02 o
  -7   4   7     6410.24     6150.15    633.51 o
  -6   4   7      689.74      805.53     99.79 o
  -5   4   7     3198.49     3729.35    414.61 o
  -4   4   7      840.97     1086.19    128.65 o
  -3   4   7     7364.84     7828.72    766.09 o
  -2   4   7     1650.58     1878.68    160.91 o
  -1   4   7     8543.77     8630.83   1161.00 o
   0   4   7     2926.03     3158.85    248.45 o
   1   4   7     4896.28     4904.94    326.55 o
   2   4   7     1697.08     2045.20    199.57 o
   3   4   7    12121.48    12652.39   1331.42 o
   4   4   7      496.56      489.78    175.89 o
   5   4   7     7539.31     7765.82    811.14 o
   6   4   7      697.09      728.20    218.40 o
   7   4   7     2747.52     2820.41    361.45 o
   8   4   7     1810.94     2026.12    492.35 o
   9   4   7     1553.14     1128.43    302.46 o
 -13   5   7      171.66       91.12    175.75 o
 -12   5   7     1861.89     1890.51    401.70 o
 -11   5   7      831.54      769.50    221.99 o
 -10   5   7     3426.97     3748.17    364.28 o
  -9   5   7      222.54      165.02    113.44 o
  -8   5   7     3648.89     3824.68    454.34 o
  -7   5   7     1121.60     1175.54    149.13 o
  -6   5   7     3373.45     3142.03    217.16 o
  -5   5   7      338.96      427.32     86.66 o
  -4   5   7     8927.04     8828.05   1174.00 o
  -3   5   7      398.32      515.51    101.12 o
  -2   5   7     8437.24     8263.25    906.87 o
  -1   5   7      948.34     1120.30    154.01 o
   0   5   7     9961.49    10327.25    917.22 o
   1   5   7     2767.24     2939.31    218.61 o
   2   5   7     6477.15     4975.04   1954.41 o
   3   5   7      146.68       24.66    127.04 o
   4   5   7    11068.71    10816.21    542.41 o
   5   5   7     2812.30     2717.63    340.19 o
   6   5   7     4188.92     3991.56    652.17 o
   7   5   7     1701.31     1796.99    317.88 o
   8   5   7     2612.88     2253.83    525.86 o
 -12   6   7      233.52      199.05    170.26 o
 -11   6   7     3563.38     4191.81    915.11 o
 -10   6   7      428.31      500.14    184.05 o
  -9   6   7     4699.06     5751.48    789.57 o
  -8   6   7      831.48      985.96    173.63 o
  -7   6   7     6942.45     6925.26    933.80 o
  -6   6   7     2077.72     2276.55    377.51 o
  -5   6   7     7744.37     8117.48   1210.79 o
  -4   6   7     4742.30     5156.20    768.94 o
  -3   6   7    14268.16    14310.13   1532.35 o
  -2   6   7     4471.51     4426.20    392.34 o
  -1   6   7    13013.32    13853.30   1091.52 o
   0   6   7     8304.63     8346.05    436.27 o
   1   6   7     2782.10     1120.35   1112.72 o
   2   6   7     3835.07     3671.86    340.37 o
   3   6   7     6805.68     6487.86    519.85 o
   4   6   7     4374.14     4500.03    382.05 o
   5   6   7     4222.16     4459.75    401.09 o
   6   6   7     2558.40     2447.11    347.99 o
   7   6   7     1687.80     1544.11    298.95 o
   8   6   7     1445.40     1434.10    453.69 o
 -12   7   7     3723.70     4351.82    669.36 o
 -11   7   7      413.35      220.41    164.11 o
 -10   7   7     7044.42     6673.52   1044.00 o
  -9   7   7      732.20      561.30    179.23 o
  -8   7   7     7768.37     7792.82   1210.66 o
  -7   7   7     3753.37     3776.44    572.00 o
  -6   7   7     7875.42     7732.43   1158.62 o
  -5   7   7     4658.56     4875.73    617.39 o
  -4   7   7    12831.28    12679.31   2484.85 o
  -3   7   7     5360.47     5336.87    844.55 o
  -2   7   7    11603.08    12065.42   1770.24 o
  -1   7   7     5083.76     5080.74    471.88 o
   0   7   7    10367.05     9783.12    512.51 o
   1   7   7     6056.33     6369.14    478.18 o
   2   7   7     5337.42     5165.62    390.11 o
   3   7   7     1315.03     1539.27    274.34 o
   4   7   7     8458.41     7572.18    484.86 o
   5   7   7     3930.71     3455.29    383.14 o
   6   7   7     3674.60     3954.67    412.45 o
   7   7   7     1494.39     1591.34    462.28 o
   8   7   7     1937.15     1543.06    326.87 o
 -11   8   7     4624.53     4639.17    481.48 o
 -10   8   7      923.64      851.44    231.30 o
  -9   8   7     6189.62     5607.22    335.84 o
  -8   8   7     1319.10     1248.28    190.61 o
  -7   8   7    10040.11    10627.73   1397.50 o
  -6   8   7      709.11      773.97    132.81 o
  -5   8   7    10021.73    10376.04   1796.96 o
  -4   8   7      719.33      577.87    135.33 o
  -3   8   7    14319.40    14282.01   2394.37 o
  -2   8   7      747.22      942.42    163.99 o
  -1   8   7    14438.71    14477.03   1370.38 o
   0   8   7     2301.33     2537.13    342.84 o
   1   8   7    10531.84    10405.98    717.91 o
   2   8   7     1362.50     1449.29    268.23 o
   3   8   7    10811.84    11109.24    652.60 o
   4   8   7     2834.67     2941.07    362.11 o
   5   8   7     6309.85     5725.32    449.12 o
   6   8   7     2217.91     1844.46    327.62 o
   7   8   7     4254.08     3705.11    637.57 o
 -11   9   7      454.34      343.66    188.04 o
 -10   9   7     4976.55     5179.85    472.69 o
  -9   9   7      485.78      648.22    163.10 o
  -8   9   7     7443.87     7192.31    468.93 o
  -7   9   7      287.60      401.28    132.72 o
  -6   9   7    11487.70     9524.89    924.99 o
  -5   9   7      304.02      206.07    131.63 o
  -4   9   7    14714.19    15283.63   2679.46 o
  -3   9   7     1927.27     1825.02    270.57 o
  -2   9   7    10686.04    10072.87   1480.84 o
  -1   9   7     2935.70     3390.08    878.59 o
   0   9   7    11858.99    11657.18   1881.34 o
   1   9   7     3740.58     4021.70    608.78 o
   2   9   7     8704.65     8656.82    713.61 o
   3   9   7     3330.47     2856.13    362.01 o
   4   9   7     5981.88     5789.54    460.55 o
   5   9   7     3483.40     3381.24    406.13 o
   6   9   7     3790.37     3543.15    426.12 o
 -10  10   7      840.88      956.82    256.64 o
  -9  10   7     4967.83     4871.54    366.04 o
  -8  10   7      792.53      856.63    181.48 o
  -7  10   7     8894.59     8513.00    517.15 o
  -6  10   7     2163.23     1700.61    280.87 o
  -5  10   7     9703.90     8361.53    491.35 o
  -4  10   7     4216.15     4978.85    876.42 o
  -3  10   7     9420.73    10196.13   1609.34 o
  -2  10   7     5286.66     6277.45   1688.01 o
  -1  10   7     6731.81     7639.81   1619.70 o
   0  10   7     3427.74     3806.77    388.17 o
   1  10   7     6940.69     6743.06   1640.32 o
   2  10   7     3531.81     3774.96    595.46 o
   3  10   7     4412.01     4147.65    423.80 o
   4  10   7     3254.25     2885.12    388.61 o
   5  10   7     2532.30     2512.11    376.61 o
   6  10   7     1620.00     1823.49    343.03 o
  -9  11   7      421.01      616.39    183.53 o
  -8  11   7     4298.60     4302.63    363.35 o
  -7  11   7      971.85      920.70    238.99 o
  -6  11   7     5631.97     5431.40    430.04 o
  -5  11   7     1548.89     1751.26    293.84 o
  -4  11   7     6919.18     7818.17   1151.94 o
  -3  11   7     1850.21     2298.44    334.36 o
  -2  11   7     6330.64     7229.81   1919.15 o
  -1  11   7     1501.56     2080.64    343.27 o
   0  11   7     7419.36     7927.56   1214.99 o
   1  11   7     1573.04     1453.05    671.94 o
   2  11   7     5159.63     5303.31    470.44 o
   3  11   7     2182.20     2173.12    349.60 o
   4  11   7     3388.54     3300.63    416.30 o
   5  11   7     1413.79     1174.43    298.56 o
  -8  12   7       77.02      126.53    164.55 o
  -7  12   7     3202.25     3081.37    394.02 o
  -6  12   7      270.10      323.24    176.89 o
  -5  12   7     3953.57     3846.35    411.46 o
  -4  12   7      145.00      214.52    126.73 o
  -3  12   7     5413.77     6516.34   1039.70 o
  -2  12   7      683.71     1063.81    267.52 o
  -1  12   7     6681.96     7250.62    939.60 o
   0  12   7      894.65     1115.89    436.93 o
   1  12   7     5996.09     6416.63    947.76 o
   2  12   7     1235.63     1287.10    296.77 o
   3  12   7     4670.79     4938.78    492.79 o
   4  12   7      741.47      765.06    261.87 o
  -7  13   7      376.73      528.79    218.50 o
  -6  13   7     3003.57     3425.31    421.52 o
  -5  13   7      587.38      609.91    221.03 o
  -4  13   7     3710.96     3890.71    632.41 o
  -3  13   7      641.82      705.35    229.43 o
  -2  13   7     4446.92     6081.20   1036.26 o
  -1  13   7     1275.48     1958.70    541.33 o
   0  13   7     3938.47     4504.89    476.69 o
   1  13   7     1074.40     1377.20    312.90 o
   2  13   7     2945.95     3561.25    485.91 o
  -4  14   7      490.96      472.59    324.80 o
  -3  14   7     2821.71     3927.21    686.97 o
  -2  14   7      690.61     1000.49    292.09 o
  -1  14   7     2567.11     3266.55    445.95 o
   0  14   7      744.39     1178.17    314.84 o
 -13   0   8     4734.22     5219.82    448.77 o
 -12   0   8      358.87      534.38    205.06 o
 -11   0   8     9669.83    10016.34    794.81 o
 -10   0   8     1355.30     1235.61    352.29 o
  -9   0   8     9748.18     9979.39    738.10 o
  -8   0   8     1045.28     1039.70    305.89 o
  -7   0   8    15349.49    15854.63   1593.49 o
  -6   0   8     4253.03     4965.74    318.94 o
  -5   0   8    24449.70    26033.88    697.46 o
  -4   0   8     1764.70     1787.80    229.80 o
  -3   0   8    26636.00    33265.77   4636.97 o
  -2   0   8     1958.79     2339.06    433.49 o
  -1   0   8    26169.95    28372.01   5885.47 o
   0   0   8     1752.39     1742.33    373.78 o
   1   0   8    29626.96    35781.96   1272.56 o
   2   0   8     2590.47     2948.96    461.42 o
   3   0   8    22080.96    28846.05   1210.69 o
   4   0   8     3791.96     4138.17    512.98 o
   5   0   8    23335.69    27350.95   1247.64 o
   6   0   8      174.18      174.43    255.20 o
   7   0   8    11376.40    12658.55    921.12 o
   8   0   8       81.67       67.88    290.43 o
 -13   1   8     1080.55     1442.49    246.76 o
 -12   1   8     6807.72     7589.46    409.52 o
 -11   1   8      882.00     1012.99    192.44 o
 -10   1   8    11233.66    11797.47    457.28 o
  -9   1   8     2041.45     2369.57    311.18 o
  -8   1   8    14272.99    16004.67    872.57 o
  -7   1   8     1365.28     1139.56    272.76 o
  -6   1   8    20256.88    21242.76    604.36 o
  -5   1   8     2830.80     3045.35    192.25 o
  -4   1   8    27645.87    32121.80   2445.31 o
  -3   1   8      347.41      342.68     95.80 o
  -2   1   8    30866.69    32392.21   3124.63 o
  -1   1   8     1550.28     1997.25    178.84 o
   0   1   8    30652.20    34820.15   2668.35 o
   1   1   8        9.60       -3.24     83.57 o
   2   1   8    29545.63    38840.19    965.74 o
   3   1   8      510.95      468.65    186.98 o
   4   1   8    19052.80    24159.88    809.28 o
   5   1   8        0.09       32.97    157.35 o
   6   1   8    16354.90    17632.46    945.18 o
   7   1   8       70.24        8.00    170.33 o
   8   1   8     7197.06     7724.95    540.00 o
 -13   2   8     3604.51     4286.48    474.31 o
 -12   2   8     1441.00     1726.42    247.57 o
 -11   2   8    11435.98    12477.51    730.86 o
 -10   2   8     1741.90     1857.47    226.55 o
  -9   2   8    15052.69    15673.38    836.98 o
  -8   2   8     1387.12     1550.77    252.33 o
  -7   2   8    21467.36    22291.15   1859.13 o
  -6   2   8     1209.69     1012.96    305.50 o
  -5   2   8    29138.88    33688.57   2690.55 o
  -4   2   8      183.15      282.16    111.71 o
  -3   2   8    31348.95    35679.08   2455.72 o
  -2   2   8      217.57      188.86     82.96 o
  -1   2   8    27461.36    30557.51   2057.11 o
   0   2   8       15.62       63.66     85.12 o
   1   2   8    24927.12    26408.30   2108.31 o
   2   2   8      576.72      520.86    176.78 o
   3   2   8    15256.78    17490.79   1572.28 o
   4   2   8      505.76      646.35    207.47 o
   5   2   8    14118.65    14535.24   1591.85 o
   6   2   8      623.46      559.44    219.55 o
   7   2   8     7627.72     7078.04    548.20 o
   8   2   8      118.89      210.80    205.36 o
 -13   3   8      963.50      981.87    272.08 o
 -12   3   8     5170.69     5488.27    520.25 o
 -11   3   8      655.48      832.20    178.65 o
 -10   3   8     9177.87     8995.61    796.97 o
  -9   3   8      618.49      769.08    161.08 o
  -8   3   8    12148.26    13265.28   1123.45 o
  -7   3   8     1642.59     1241.49    255.77 o
  -6   3   8    20044.49    22768.85   2486.91 o
  -5   3   8     1209.12     1222.66    146.98 o
  -4   3   8    28089.74    30997.91   2921.48 o
  -3   3   8      865.73      933.59    130.28 o
  -2   3   8    23101.98    24789.83   1755.54 o
  -1   3   8     1398.15     1663.06    164.29 o
   0   3   8    14341.21    15210.85   1414.73 o
   1   3   8      528.37      727.68    148.42 o
   2   3   8    17697.96    17589.75   1241.48 o
   3   3   8        3.51      -16.53    132.06 o
   4   3   8    11982.45    12366.50   1759.32 o
   5   3   8      100.96       57.08    162.43 o
   6   3   8     8992.90     8904.26    982.56 o
   7   3   8        0.99      138.87    186.19 o
   8   3   8     5696.35     6955.67    757.86 o
 -13   4   8     1771.54     1677.52    321.51 o
 -12   4   8      863.98      864.14    234.80 o
 -11   4   8     5895.30     6547.80    732.00 o
 -10   4   8      165.81      146.44    119.31 o
  -9   4   8     5267.09     5447.02    473.36 o
  -8   4   8     1396.38     1391.47    161.48 o
  -7   4   8     6041.19     5568.04    672.95 o
  -6   4   8     1739.40     1800.59    328.45 o
  -5   4   8    18327.55    20411.77   2565.66 o
  -4   4   8     1902.10     1989.39    280.29 o
  -3   4   8    21152.58    22461.07   1752.81 o
  -2   4   8     1509.66     1751.39    214.81 o
  -1   4   8    15942.59    16985.43   1090.13 o
   0   4   8     1807.03     1911.31    208.07 o
   1   4   8    19092.02    18553.36   1602.48 o
   2   4   8      894.39     1040.20    175.29 o
   3   4   8    18501.46    19731.13   2205.28 o
   4   4   8      172.40      290.00    171.95 o
   5   4   8    10143.92    10015.32    810.28 o
   6   4   8      148.20      262.01    186.12 o
   7   4   8     5613.64     5231.44    691.70 o
   8   4   8       12.62      120.30    292.15 o
 -12   5   8     3978.88     4016.14    559.38 o
 -11   5   8      893.59      840.01    225.37 o
 -10   5   8     7185.30     7680.09    901.06 o
  -9   5   8      649.58      737.64    164.40 o
  -8   5   8     9931.30     9233.86   1144.94 o
  -7   5   8     2373.02     2310.19    304.50 o
  -6   5   8    10479.15     9764.37   1246.62 o
  -5   5   8      143.76      193.46     87.86 o
  -4   5   8    19705.21    20962.62   2096.23 o
  -3   5   8       27.53      -50.32     67.85 o
  -2   5   8    18809.63    19573.78   1992.67 o
  -1   5   8       25.85       89.28     88.95 o
   0   5   8    12596.14    12339.52    921.45 o
   1   5   8      282.71      395.95    125.05 o
   2   5   8    12933.46    12849.30    870.43 o
   3   5   8      283.40      266.41    161.67 o
   4   5   8     9974.27     9097.22    968.38 o
   5   5   8       48.21       -4.17    156.96 o
   6   5   8     3795.57     3720.69    419.02 o
   7   5   8      197.78      339.81    215.26 o
 -12   6   8      363.72      536.01    208.92 o
 -11   6   8     3136.22     3321.96    610.93 o
 -10   6   8      747.13      830.04    221.92 o
  -9   6   8     7756.95     7744.17   1329.53 o
  -8   6   8     1931.77     1918.73    249.78 o
  -7   6   8     5078.32     4891.15    739.87 o
  -6   6   8      117.84      124.66     92.46 o
  -5   6   8    10022.82    11411.40   1527.84 o
  -4   6   8      147.05      156.82     83.99 o
  -3   6   8    10547.14    10080.21   1208.55 o
  -2   6   8      115.01       41.93     86.19 o
  -1   6   8     9636.70     9499.39   1064.57 o
   0   6   8       17.11       57.14     92.62 o
   1   6   8     6077.87     6450.51    531.02 o
   2   6   8        7.01       19.58    140.30 o
   3   6   8     6180.03     6147.60    566.68 o
   4   6   8        3.81       30.77    155.22 o
   5   6   8     3852.44     3767.17    416.98 o
   6   6   8        4.97      -98.38    202.78 o
   7   6   8     2093.65     2062.60    359.86 o
 -12   7   8      455.24      649.83    231.66 o
 -11   7   8      201.66       51.53    156.81 o
 -10   7   8      527.22      548.23    192.18 o
  -9   7   8      469.69      556.22    182.29 o
  -8   7   8     1878.28     1904.47    233.39 o
  -7   7   8      557.00      679.29    124.94 o
  -6   7   8      244.87      322.47    123.41 o
  -5   7   8      414.73      412.68    112.89 o
  -4   7   8     1710.22     1757.37    332.80 o
  -3   7   8     2648.58     2425.58    424.48 o
  -2   7   8     3386.87     3265.15    257.40 o
  -1   7   8     1971.58     1777.13    210.85 o
   0   7   8     3328.91     3584.91    332.17 o
   1   7   8      453.87      368.93    168.82 o
   2   7   8     2484.97     2984.75    358.74 o
   3   7   8       64.05       46.18    147.54 o
   4   7   8     6007.06     5760.19    457.88 o
   5   7   8      856.79      966.74    268.35 o
   6   7   8     2243.29     2145.83    356.38 o
 -11   8   8      288.38      418.92    198.62 o
 -10   8   8      457.53      464.92    196.72 o
  -9   8   8     1525.84     1772.27    232.72 o
  -8   8   8      585.19      533.38    148.91 o
  -7   8   8      364.13      399.18    119.15 o
  -6   8   8       53.99      -26.29     92.52 o
  -5   8   8      866.28     1061.39    185.36 o
  -4   8   8      865.23      887.61    201.72 o
  -3   8   8      851.01      841.15    281.50 o
  -2   8   8     1455.63     1375.53    252.93 o
  -1   8   8     1266.89     1301.35    196.63 o
   0   8   8       60.63      112.46    150.67 o
   1   8   8      536.37      758.12    217.31 o
   2   8   8       63.35      123.89    160.23 o
   3   8   8     1910.00     1484.02    291.41 o
   4   8   8      242.01      139.43    182.57 o
   5   8   8     2102.18     2279.39    363.48 o
   6   8   8      152.90      113.41    196.20 o
 -10   9   8      473.38      470.98    192.04 o
  -9   9   8      577.60      394.89    152.19 o
  -8   9   8     1903.07     1879.66    247.14 o
  -7   9   8      309.56      273.90    161.21 o
  -6   9   8     1076.72     1252.87    245.15 o
  -5   9   8       19.10      -16.07    103.42 o
  -4   9   8     1723.15     1912.67    294.27 o
  -3   9   8        8.78      -22.31     94.41 o
  -2   9   8     2101.73     2305.06    431.71 o
  -1   9   8       95.87       68.65    149.46 o
   0   9   8      951.25      719.36    228.99 o
   1   9   8       32.96       91.85    157.06 o
   2   9   8      365.74      574.21    215.93 o
   3   9   8        4.54        1.98    164.55 o
   4   9   8      919.45     1025.98    270.17 o
   5   9   8       22.80       65.92    187.27 o
 -10  10   8      166.03      224.51    184.45 o
  -9  10   8       46.60      153.77    127.01 o
  -8  10   8      192.29      285.46    159.76 o
  -7  10   8       43.90       -3.22    127.80 o
  -6  10   8       19.30      -64.84    108.42 o
  -5  10   8      207.22      170.13    141.86 o
  -4  10   8       23.69       35.03    105.26 o
  -3  10   8      438.17      433.49    162.93 o
  -2  10   8      433.90      487.68    199.45 o
  -1  10   8      779.77     1008.34    293.44 o
   0  10   8      145.70       -8.88    147.41 o
   1  10   8      419.79      453.71    212.01 o
   2  10   8      148.77       94.31    172.26 o
   3  10   8      309.61      433.36    218.15 o
   4  10   8       17.54        4.80    185.01 o
  -9  11   8       29.91      149.17    136.51 o
  -8  11   8       86.02       89.09    149.89 o
  -7  11   8       19.02       17.81    147.16 o
  -6  11   8       38.81      174.18    146.45 o
  -5  11   8       69.88      -34.99    122.96 o
  -4  11   8      289.41      310.52    141.42 o
  -3  11   8      217.40      146.80    158.60 o
  -2  11   8       24.14     -137.16    124.12 o
  -1  11   8      651.26      692.88    236.44 o
   0  11   8      207.32      231.63    189.42 o
   1  11   8      146.46      127.25    175.61 o
   2  11   8        1.81      -52.79    154.10 o
   3  11   8      180.32       52.60    181.68 o
  -7  12   8       48.35      136.50    158.51 o
  -6  12   8        4.70      -75.11    143.06 o
  -5  12   8      234.77      149.70    155.73 o
  -4  12   8       20.25      238.01    245.75 o
  -3  12   8      182.44       46.35    158.51 o
  -2  12   8       37.72       15.17    177.48 o
  -1  12   8      439.24      608.55    233.86 o
   0  12   8        7.57       13.31    176.50 o
   1  12   8      283.80      348.19    223.87 o
   2  12   8       72.09      107.15    183.95 o
  -5  13   8        3.07       39.53    216.53 o
  -4  13   8      417.32      298.16    279.26 o
  -3  13   8        0.85      -66.72    244.89 o
  -2  13   8       88.29       94.60    192.90 o
  -1  13   8       22.28      187.00    205.30 o
   0  13   8      508.67      605.66    254.40 o
 -13   1   9        8.66      106.48    189.81 o
 -12   1   9        3.94      143.09    173.02 o
 -11   1   9        8.60      113.85    172.35 o
 -10   1   9      106.03       -3.11    134.54 o
  -9   1   9      196.78      206.71    157.85 o
  -8   1   9       64.07      159.82    137.31 o
  -7   1   9       44.05      115.49     99.51 o
  -6   1   9      345.92      282.55    100.75 o
  -5   1   9      193.56      225.42     92.71 o
  -4   1   9      214.11      198.04     91.51 o
  -3   1   9      341.97      349.43    103.34 o
  -2   1   9       17.70       22.38     70.08 o
  -1   1   9      228.53      247.88     94.92 o
   0   1   9      505.51      766.26    133.83 o
   1   1   9      565.47      641.60    156.52 o
   2   1   9      239.57      538.82    193.72 o
   3   1   9      562.62      681.59    214.22 o
   4   1   9        9.67      124.31    162.89 o
   5   1   9      840.10      735.51    236.65 o
   6   1   9       50.62       79.12    188.01 o
   7   1   9      467.90      628.29    367.33 o
 -13   2   9      183.69      383.95    212.93 o
 -12   2   9      322.05      538.34    229.25 o
 -11   2   9      149.24      100.99    155.35 o
 -10   2   9      585.18      924.15    239.94 o
  -9   2   9      722.74      760.97    213.61 o
  -8   2   9      662.51      714.74    199.19 o
  -7   2   9     1303.16     1501.21    204.37 o
  -6   2   9     1233.71     1381.54    160.55 o
  -5   2   9     1289.39     1368.65    161.87 o
  -4   2   9      221.00      179.23     90.32 o
  -3   2   9     3816.98     4176.47    283.16 o
  -2   2   9      807.95      882.71    134.35 o
  -1   2   9     3362.14     2965.06    222.10 o
   0   2   9      114.64      155.39    107.88 o
   1   2   9     3060.98     2774.49    257.63 o
   2   2   9       53.57      -12.41    141.15 o
   3   2   9     2170.64     2257.78    427.05 o
   4   2   9       24.56       45.45    155.24 o
   5   2   9      998.07     1212.26    283.74 o
   6   2   9      234.15      141.20    200.21 o
   7   2   9      111.79       81.68    205.04 o
 -12   3   9      241.95      566.79    239.24 o
 -11   3   9     1679.79     1763.19    316.26 o
 -10   3   9     1239.15     1443.17    280.93 o
  -9   3   9     2282.06     2896.56    819.73 o
  -8   3   9     1696.15     1891.91    290.11 o
  -7   3   9     4800.15     4781.64    512.17 o
  -6   3   9     3500.10     3781.98    365.12 o
  -5   3   9     1285.68     1658.02    229.57 o
  -4   3   9     4315.69     4562.03    420.93 o
  -3   3   9     3332.88     3801.40    308.07 o
  -2   3   9     7051.56     7243.70    499.99 o
  -1   3   9      946.27     1194.57    181.51 o
   0   3   9     5402.18     5263.79    495.38 o
   1   3   9     1526.46     1761.75    233.25 o
   2   3   9     5593.05     5676.61    424.01 o
   3   3   9      136.74      164.32    161.30 o
   4   3   9     2408.83     2582.84    361.65 o
   5   3   9       52.60        4.58    169.61 o
   6   3   9     1190.38     1132.28    286.89 o
   7   3   9       30.48      -58.19    177.36 o
 -12   4   9      824.62     1093.83    390.10 o
 -11   4   9      723.05     1000.62    254.30 o
 -10   4   9     2249.39     2421.24    350.59 o
  -9   4   9     2100.61     2532.22    532.31 o
  -8   4   9     2507.92     2954.06    354.21 o
  -7   4   9     2268.63     2387.79    267.32 o
  -6   4   9     3210.64     3237.17    422.96 o
  -5   4   9     1432.26     1523.58    170.05 o
  -4   4   9     1641.40     1782.89    180.55 o
  -3   4   9     4685.83     5086.39    485.67 o
  -2   4   9     3320.99     3411.76    356.94 o
  -1   4   9      829.53      808.08    159.66 o
   0   4   9     4750.94     4600.78    334.86 o
   1   4   9     1105.78     1135.09    189.74 o
   2   4   9     2814.13     2836.02    268.45 o
   3   4   9     1730.03     1819.00    305.29 o
   4   4   9     1500.07     1510.37    297.26 o
   5   4   9     2673.97     2316.88    360.90 o
   6   4   9     1306.03     1472.84    315.69 o
 -12   5   9     1065.54      896.20    362.61 o
 -11   5   9     1431.50     1113.59    385.81 o
 -10   5   9     2118.93     2974.64    720.49 o
  -9   5   9     2044.90     2113.76    566.68 o
  -8   5   9      885.35      796.51    217.51 o
  -7   5   9     3046.96     2904.57    450.69 o
  -6   5   9     1002.38     1058.76    231.32 o
  -5   5   9     2986.48     3111.95    276.99 o
  -4   5   9     2704.56     2877.09    312.66 o
  -3   5   9     4379.82     4588.34    510.35 o
  -2   5   9     3504.78     3505.19    428.01 o
  -1   5   9     1961.28     1755.31    216.26 o
   0   5   9     1317.92     1254.11    196.02 o
   1   5   9     4595.17     4082.56    282.13 o
   2   5   9     4661.69     4381.44    467.86 o
   3   5   9     1921.44     1715.87    308.26 o
   4   5   9     4258.83     4086.10    520.71 o
   5   5   9     1973.70     1723.94    335.03 o
   6   5   9     2921.39     2430.41    386.66 o
 -11   6   9     1095.35      970.96    372.06 o
 -10   6   9     1757.15     1561.27    426.19 o
  -9   6   9     2301.47     3420.82    692.99 o
  -8   6   9     3219.53     3694.82    688.40 o
  -7   6   9     2871.06     3024.55    663.27 o
  -6   6   9     6266.21     6063.22    927.65 o
  -5   6   9     3869.05     4276.62    511.10 o
  -4   6   9     6382.48     6939.62    687.71 o
  -3   6   9    11024.49    10839.82   1297.27 o
  -2   6   9     2745.17     2685.30    331.16 o
  -1   6   9     4759.57     4681.68    523.04 o
   0   6   9     4315.27     4389.04    295.43 o
   1   6   9     8093.74     7653.71   1036.26 o
   2   6   9     1742.92     1865.19    314.97 o
   3   6   9     7490.72     6796.10    499.88 o
   4   6   9     1494.51     1433.55    304.67 o
   5   6   9     5126.87     4288.42    464.45 o
   6   6   9      595.78      572.82    245.90 o
 -11   7   9     2141.06     2198.83    524.15 o
 -10   7   9     2376.71     2578.63    538.75 o
  -9   7   9     4075.09     4672.19   1073.64 o
  -8   7   9     3186.43     3765.50    846.42 o
  -7   7   9     4802.00     4563.96   1007.48 o
  -6   7   9     7192.81     7233.02   1201.96 o
  -5   7   9     5456.60     5924.04    888.25 o
  -4   7   9     7464.79     7038.60   1361.90 o
  -3   7   9     4670.97     4491.22    657.79 o
  -2   7   9     6924.45     6622.13    879.14 o
  -1   7   9     3228.73     2857.53    333.89 o
   0   7   9     4515.39     4663.43    655.61 o
   1   7   9     4845.87     4643.28    656.47 o
   2   7   9     7269.12     7312.12    631.98 o
   3   7   9     1829.89     2058.19    341.53 o
   4   7   9     4486.61     4087.69    446.56 o
   5   7   9      952.35      596.70    252.31 o
 -10   8   9     2775.82     2490.98    544.77 o
  -9   8   9     2036.88     1850.84    473.45 o
  -8   8   9     4213.26     4853.39    944.67 o
  -7   8   9     2775.10     2766.04    604.77 o
  -6   8   9     3455.38     2927.17    353.20 o
  -5   8   9     3905.29     3145.65    358.97 o
  -4   8   9     4235.74     4347.87    753.41 o
  -3   8   9     4779.65     4694.86    767.76 o
  -2   8   9     4010.07     4061.30    447.29 o
  -1   8   9     3582.81     3909.36    426.19 o
   0   8   9     6451.33     6754.84    808.13 o
   1   8   9     5500.31     5560.67    456.54 o
   2   8   9     3001.43     3273.82    403.98 o
   3   8   9     4579.46     4037.83    446.22 o
   4   8   9     3362.31     2934.00    411.79 o
   5   8   9     3160.17     2812.43    416.99 o
 -10   9   9     1551.94     1631.73    472.59 o
  -9   9   9     3127.32     2861.61    376.07 o
  -8   9   9     1269.65     1151.32    264.38 o
  -7   9   9     3447.34     3133.39    382.68 o
  -6   9   9     4607.41     3969.19    589.88 o
  -5   9   9     4200.70     3621.69    387.32 o
  -4   9   9     4293.68     4660.45    780.51 o
  -3   9   9     5186.89     4794.29    677.98 o
  -2   9   9     6134.18     6299.03   1596.50 o
  -1   9   9     4394.99     4693.31    757.00 o
   0   9   9     5668.88     5727.50    505.24 o
   1   9   9     4132.88     4533.64    457.73 o
   2   9   9     5087.20     5406.65    845.08 o
   3   9   9     2804.80     2710.73    402.78 o
   4   9   9     3350.55     2846.88    460.56 o
  -9  10   9     2389.86     2256.98    355.38 o
  -8  10   9     3951.47     3861.76    649.60 o
  -7  10   9     3237.90     2880.18    382.78 o
  -6  10   9     3944.09     3808.20    416.76 o
  -5  10   9     6175.98     5782.86    451.39 o
  -4  10   9     4531.85     4897.89    829.79 o
  -3  10   9     5807.01     7114.80   1714.21 o
  -2  10   9     3124.80     3698.93   1079.22 o
  -1  10   9     6528.07     7275.99   1407.46 o
   0  10   9     2295.43     2485.63    374.44 o
   1  10   9     5388.29     5049.05    509.11 o
   2  10   9     1553.06     1563.08    335.85 o
   3  10   9     4492.97     4468.15    493.03 o
  -7  11   9     2654.76     2698.48    385.82 o
  -6  11   9     2916.23     3083.01    555.08 o
  -5  11   9     3087.56     2837.55    380.31 o
  -4  11   9     2531.30     2361.23    525.86 o
  -3  11   9     3238.82     3558.38    740.25 o
  -2  11   9     3475.32     4233.89   1242.05 o
  -1  11   9     1909.82     2218.66    362.12 o
   0  11   9     3642.08     3630.66    610.50 o
   1  11   9     1856.74     2053.78    371.16 o
   2  11   9     3177.23     3297.90    583.43 o
  -6  12   9     1828.61     1787.76    338.68 o
  -5  12   9     1420.73     1130.78    408.15 o
  -4  12   9     2835.55     2398.18    542.19 o
  -3  12   9     1425.60     1742.73    325.60 o
  -2  12   9     2789.69     3604.80    676.23 o
  -1  12   9     1510.61     2204.10    382.37 o
   0  12   9     2140.80     2660.44    480.32 o
 -12   0  10     5557.86     6945.36    766.46 o
 -11   0  10      199.35      116.00    256.92 o
 -10   0  10     8791.32    10037.82    842.07 o
  -9   0  10       20.93       60.15    201.92 o
  -8   0  10    11367.80    12313.13    870.43 o
  -7   0  10       29.96      103.97    198.49 o
  -6   0  10    13386.95    14071.41    590.78 o
  -5   0  10       43.68       90.15    119.75 o
  -4   0  10    21976.65    19188.12    693.47 o
  -3   0  10      255.22      149.86    135.18 o
  -2   0  10    20645.66    22413.20   3745.06 o
  -1   0  10      154.66      241.00    153.91 o
   0   0  10    16680.42    16241.45   3708.55 o
   1   0  10      218.10      166.70    266.37 o
   2   0  10    18640.31    20814.60   1142.81 o
   3   0  10      716.93      781.06    364.32 o
   4   0  10    10330.71    10762.17    891.91 o
   5   0  10      556.33      609.21    379.79 o
   6   0  10     7841.23     7601.83    803.40 o
 -12   1  10        0.43      186.06    206.67 o
 -11   1  10     6516.95     7031.71    521.61 o
 -10   1  10       78.43      128.89    165.41 o
  -9   1  10    12720.59    11848.07    623.97 o
  -8   1  10        4.64      194.27    157.99 o
  -7   1  10    15491.17    15609.22    768.59 o
  -6   1  10      184.29      263.57    102.74 o
  -5   1  10    19245.50    17502.96    467.03 o
  -4   1  10      452.64      490.09    121.38 o
  -3   1  10    25639.55    25494.68   1896.23 o
  -2   1  10      545.35      592.28    131.55 o
  -1   1  10    21063.89    19876.62   1669.57 o
   0   1  10      320.91      311.98    134.60 o
   1   1  10    16549.60    17817.59    737.28 o
   2   1  10     1654.16     1709.98    309.87 o
   3   1  10    16639.01    17417.77    767.04 o
   4   1  10     1686.50     1842.66    336.23 o
   5   1  10     8142.82     8835.30    593.45 o
   6   1  10     1271.19      887.65    296.36 o
 -12   2  10     5093.26     5965.25    506.08 o
 -11   2  10        0.80       56.12    168.32 o
 -10   2  10    10193.18    11288.11    897.92 o
  -9   2  10      146.89      342.46    176.91 o
  -8   2  10    16994.92    17183.08   1567.28 o
  -7   2  10      330.16      499.22    143.30 o
  -6   2  10    18842.27    18025.65    665.38 o
  -5   2  10     1141.20     1345.69    170.12 o
  -4   2  10    19613.20    19991.15   1806.76 o
  -3   2  10      717.12      853.95    142.23 o
  -2   2  10    20134.15    19982.90   1303.25 o
  -1   2  10     2127.04     1952.69    206.05 o
   0   2  10    15251.93    14511.45   1738.18 o
   1   2  10     2900.12     2775.18    284.44 o
   2   2  10    14739.93    13600.84   1423.36 o
   3   2  10     4241.37     4424.31    448.04 o
   4   2  10     9258.83     8194.14   1436.24 o
   5   2  10     1478.40     1255.44    360.89 o
   6   2  10     5892.05     4904.71    751.85 o
 -12   3  10        2.75       40.25    184.11 o
 -11   3  10     4407.85     4917.01    779.34 o
 -10   3  10        7.89        3.92    141.08 o
  -9   3  10     9733.72     9948.05   1731.83 o
  -8   3  10        1.92       37.77    139.56 o
  -7   3  10    13203.19    13322.23   1428.31 o
  -6   3  10      330.98      276.12    111.31 o
  -5   3  10     8685.29     9448.82    870.52 o
  -4   3  10      695.97      830.87    144.68 o
  -3   3  10    10235.41    10506.79    856.75 o
  -2   3  10      213.74      262.25    108.02 o
  -1   3  10    14388.34    14065.70   1773.47 o
   0   3  10     1293.02     1173.58    195.25 o
   1   3  10     8510.37     7685.23   1020.15 o
   2   3  10     1098.80      891.72    252.21 o
   3   3  10     8859.00     8216.81    751.42 o
   4   3  10      639.11      735.30    250.83 o
   5   3  10     6589.39     5566.92   1092.11 o
 -11   4  10       78.14       85.45    172.53 o
 -10   4  10     4808.37     5435.86    817.15 o
  -9   4  10        5.35       78.11    152.89 o
  -8   4  10     7422.74     8009.55   1360.20 o
  -7   4  10       34.62       89.86    111.02 o
  -6   4  10     7175.74     7156.55    807.64 o
  -5   4  10      329.39      488.49    122.67 o
  -4   4  10     6548.52     6861.80    672.95 o
  -3   4  10       27.92       42.31     86.48 o
  -2   4  10    13126.62    13071.29   1399.74 o
  -1   4  10      267.98      399.90    140.41 o
   0   4  10    11193.13    10916.55    952.63 o
   1   4  10      272.92      286.31    131.61 o
   2   4  10     7534.81     7655.75    527.76 o
   3   4  10      127.39      178.28    183.99 o
   4   4  10     5861.82     6008.78    499.28 o
   5   4  10      155.66      261.54    204.91 o
 -11   5  10     3994.20     4740.11   1067.20 o
 -10   5  10       42.26       -7.37    165.40 o
  -9   5  10     6244.37     7122.41   1646.76 o
  -8   5  10        6.86       -6.46    106.36 o
  -7   5  10    10595.84     9938.28   1322.74 o
  -6   5  10       56.14       84.53    109.97 o
  -5   5  10     8708.75     8896.85   1191.98 o
  -4   5  10     1292.85     1178.53    168.99 o
  -3   5  10    11146.18    10629.71   1006.82 o
  -2   5  10      633.62      628.69    160.06 o
  -1   5  10    14176.75    13261.77   1083.53 o
   0   5  10     1105.03     1019.81    193.19 o
   1   5  10     7035.14     6519.11    821.45 o
   2   5  10      553.21      533.14    224.01 o
   3   5  10     5323.36     4860.50    471.30 o
   4   5  10      999.21      916.53    276.44 o
   5   5  10     4775.80     4030.40    480.43 o
 -11   6  10       21.08       34.37    249.18 o
 -10   6  10     3228.97     3876.63    707.17 o
  -9   6  10       17.27       63.40    157.72 o
  -8   6  10     5714.94     5525.27   1133.21 o
  -7   6  10       39.14       11.25    103.20 o
  -6   6  10     6511.40     6377.36    789.85 o
  -5   6  10      120.67      118.81    101.47 o
  -4   6  10     7389.54     7496.47   1014.26 o
  -3   6  10      340.32      302.69    125.35 o
  -2   6  10     7224.55     6906.03    848.84 o
  -1   6  10       70.38      128.99    123.61 o
   0   6  10     6037.66     5846.04    849.37 o
   1   6  10      257.69      214.66    191.75 o
   2   6  10     4037.31     3689.08    431.90 o
   3   6  10      621.40      726.27    243.31 o
   4   6  10     2670.87     2566.17    397.74 o
 -10   7  10      137.58      134.04    228.56 o
  -9   7  10      884.64      999.63    308.04 o
  -8   7  10       10.00       -6.15    105.00 o
  -7   7  10     2196.40     2229.14    581.72 o
  -6   7  10      711.22      699.84    180.55 o
  -5   7  10     1820.19     1893.64    244.31 o
  -4   7  10      149.92       79.82    109.95 o
  -3   7  10     2328.31     2286.97    258.86 o
  -2   7  10       75.25       52.90    111.13 o
  -1   7  10     2537.41     2944.01    378.36 o
   0   7  10      482.91      337.42    198.54 o
   1   7  10     2634.60     2565.35    377.56 o
   2   7  10       26.00     -116.96    153.65 o
   3   7  10     1647.28     1489.39    331.32 o
   4   7  10      174.13       31.86    191.08 o
  -9   8  10       10.07      108.27    198.49 o
  -8   8  10     1112.43      930.59    278.28 o
  -7   8  10      249.78      169.26    132.39 o
  -6   8  10      662.14      656.13    215.23 o
  -5   8  10      329.45      165.48    153.88 o
  -4   8  10     2025.89     2139.10    259.43 o
  -3   8  10       69.98       80.45    119.45 o
  -2   8  10      847.91     1045.89    257.39 o
  -1   8  10       69.28       54.77    164.28 o
   0   8  10     1532.68     1660.83    324.14 o
   1   8  10       58.22      192.43    198.12 o
   2   8  10     1319.23     1114.39    296.02 o
   3   8  10        0.55       18.85    196.91 o
  -8   9  10       55.64        3.64    135.43 o
  -7   9  10      834.32      699.78    219.30 o
  -6   9  10      209.95       97.08    155.19 o
  -5   9  10     1258.47     1033.16    254.97 o
  -4   9  10        3.83       65.37    123.09 o
  -3   9  10     1585.12     1499.96    235.99 o
  -2   9  10      224.50      165.21    193.35 o
  -1   9  10     1103.76     1351.29    310.17 o
   0   9  10       54.04       74.82    187.69 o
   1   9  10      868.43      727.45    280.55 o
   2   9  10       48.86      148.31    206.22 o
  -7  10  10      141.11       19.79    144.09 o
  -6  10  10       29.89       62.52    142.04 o
  -5  10  10       73.06       84.31    152.19 o
  -4  10  10      497.14      499.92    197.22 o
  -3  10  10        3.95        1.63    176.54 o
  -2  10  10      240.99      227.32    202.32 o
  -1  10  10       80.76       79.55    188.69 o
   0  10  10      451.03      424.28    238.80 o
   1  10  10        4.34       32.78    206.16 o
  -5  11  10      182.92      199.78    174.19 o
  -4  11  10       45.55        7.73    237.15 o
  -3  11  10      196.73      116.42    199.81 o
  -2  11  10       60.37      169.35    194.96 o
  -1  11  10        1.71      135.72    199.16 o
 -11   1  11      172.83      231.30    205.99 o
 -10   1  11       26.91      126.90    189.21 o
  -9   1  11      338.13      265.40    193.17 o
  -8   1  11      278.20      169.46    170.34 o
  -7   1  11       41.82      -63.90    133.41 o
  -6   1  11       21.29      116.88     98.23 o
  -5   1  11       56.12      150.77     99.64 o
  -4   1  11      182.86      275.98    111.19 o
  -3   1  11      689.77      769.17    149.75 o
  -2   1  11       77.01       42.92     96.03 o
  -1   1  11      165.49      168.62    110.13 o
   0   1  11       95.19       68.85    119.43 o
   1   1  11       61.63     -100.60    165.56 o
   2   1  11       77.22       76.07    184.56 o
   3   1  11       10.86       85.07    187.18 o
   4   1  11      432.90      475.57    240.33 o
 -11   2  11      121.34      359.14    222.53 o
 -10   2  11      540.32      847.86    259.83 o
  -9   2  11      173.98       81.72    173.75 o
  -8   2  11      568.06      506.18    216.16 o
  -7   2  11      113.57      162.49    128.97 o
  -6   2  11     1694.02     1917.86    205.47 o
  -5   2  11      228.62      245.23     99.32 o
  -4   2  11      669.97      673.47    144.63 o
  -3   2  11       26.75        7.21     89.92 o
  -2   2  11     2578.96     2445.58    238.24 o
  -1   2  11       22.37       57.71    115.81 o
   0   2  11     2417.57     2591.71    299.99 o
   1   2  11       54.51      -92.08    169.03 o
   2   2  11     1052.25      883.64    260.12 o
   3   2  11       43.23       18.05    189.27 o
   4   2  11      392.47      407.97    247.06 o
 -11   3  11      793.65     1083.10    290.26 o
 -10   3  11     1010.24     1164.63    286.76 o
  -9   3  11     1863.90     1894.15    505.24 o
  -8   3  11      681.82      907.14    247.94 o
  -7   3  11     2524.61     2355.25    265.67 o
  -6   3  11     1237.01     1265.90    211.70 o
  -5   3  11     4066.99     3917.17    497.58 o
  -4   3  11      101.42       53.60     97.48 o
  -3   3  11     2812.77     2740.27    247.11 o
  -2   3  11      757.71      801.45    157.86 o
  -1   3  11     5626.51     4971.29    508.26 o
   0   3  11      105.27       43.08    106.25 o
   1   3  11     3077.10     2873.82    308.91 o
   2   3  11        6.96      -66.59    173.94 o
   3   3  11     1895.96     1371.04    322.32 o
   4   3  11       52.56      107.74    199.23 o
 -10   4  11     1795.16     2067.24    398.26 o
  -9   4  11      453.41      430.63    202.49 o
  -8   4  11     2444.27     2506.11    753.14 o
  -7   4  11      408.52      479.46    159.34 o
  -6   4  11     4917.54     4364.21    381.78 o
  -5   4  11      486.31      526.13    135.91 o
  -4   4  11     1111.38     1186.18    177.90 o
  -3   4  11      381.96      481.95    135.72 o
  -2   4  11     2852.45     2764.57    448.28 o
  -1   4  11      961.02      754.94    180.44 o
   0   4  11     2114.28     1825.79    257.78 o
   1   4  11      363.16      295.40    205.30 o
   2   4  11     2208.64     2398.95    381.07 o
   3   4  11      199.63      269.04    214.67 o
 -10   5  11      320.12      176.38    191.86 o
  -9   5  11     2197.27     2328.84    362.61 o
  -8   5  11      279.37      466.07    215.90 o
  -7   5  11     3206.44     3117.76    446.87 o
  -6   5  11      736.19      620.78    171.22 o
  -5   5  11     4252.47     4231.34    664.64 o
  -4   5  11      561.08      475.09    137.51 o
  -3   5  11     3728.24     3141.58    489.07 o
  -2   5  11     1344.33     1250.67    224.02 o
  -1   5  11     5950.93     5298.51    661.13 o
   0   5  11      660.49      608.42    177.27 o
   1   5  11     4276.74     3929.35    465.29 o
   2   5  11      660.74      546.39    243.46 o
   3   5  11     2544.33     1667.60    336.68 o
  -9   6  11      701.05      731.65    255.16 o
  -8   6  11     3691.84     3301.59    468.73 o
  -7   6  11     1714.40     1621.63    244.40 o
  -6   6  11     6127.78     5769.19    775.72 o
  -5   6  11     1146.17     1255.33    198.68 o
  -4   6  11     5205.02     4676.97    675.85 o
  -3   6  11     1507.06     1501.88    264.07 o
  -2   6  11    10501.18     8304.40   1091.96 o
  -1   6  11      613.04      499.62    162.31 o
   0   6  11     7775.25     6565.43   1152.69 o
   1   6  11      510.67      326.60    223.55 o
   2   6  11     6432.53     5604.15    791.37 o
   3   6  11       44.01      -91.39    188.06 o
  -9   7  11     4234.30     4717.23    500.24 o
  -8   7  11     1696.41     1609.37    249.16 o
  -7   7  11     4969.98     4915.51    984.02 o
  -6   7  11     1096.08     1100.82    269.59 o
  -5   7  11     6093.21     4818.15    434.78 o
  -4   7  11      889.17      795.01    189.34 o
  -3   7  11     6458.14     5596.94    759.22 o
  -2   7  11     1022.17      934.69    206.11 o
  -1   7  11     7665.64     6881.04   1353.33 o
   0   7  11      348.98      472.20    234.29 o
   1   7  11     6914.00     6177.21    592.03 o
   2   7  11      129.46       57.97    215.29 o
  -8   8  11     4304.83     4234.58    775.93 o
  -7   8  11     1201.48     1022.15    277.99 o
  -6   8  11     4075.54     3530.71    420.58 o
  -5   8  11      282.05       22.37    152.09 o
  -4   8  11     4322.02     4271.82    824.40 o
  -3   8  11     1420.75     1208.59    261.56 o
  -2   8  11     5433.36     5295.46    940.45 o
  -1   8  11      627.96      577.99    245.57 o
   0   8  11     4695.98     3724.37    464.39 o
   1   8  11      693.60      398.84    367.33 o
  -6   9  11      766.92      507.16    269.38 o
  -5   9  11     4513.51     3934.47    444.69 o
  -4   9  11      835.55     1138.12    315.04 o
  -3   9  11     4271.34     4418.09    694.71 o
  -2   9  11     1184.79     1004.89    288.06 o
  -1   9  11     4765.12     4829.08    724.35 o
   0   9  11      485.37      364.69    246.37 o
 -10   0  12     1297.08     1488.23    464.86 o
  -9   0  12     5512.49     5964.09    717.48 o
  -8   0  12     1558.22     1525.18    465.72 o
  -7   0  12     7461.70     7652.53    763.88 o
  -6   0  12     2746.39     2329.77    351.01 o
  -5   0  12     8008.55     6529.91    474.19 o
  -4   0  12     3933.08     3403.63    389.76 o
  -3   0  12    10416.63     8712.80    550.04 o
  -2   0  12     2578.10     2189.82    343.23 o
  -1   0  12    12916.55     9794.83    592.05 o
   0   0  12     3889.10     3044.23    525.43 o
   1   0  12     5967.12     5995.02    733.80 o
   2   0  12     2837.09     2785.71    602.34 o
 -10   1  12     5394.59     5491.86    520.88 o
  -9   1  12     1609.65     1557.62    322.82 o
  -8   1  12     9119.25     8366.90    574.34 o
  -7   1  12     1846.54     1975.78    346.99 o
  -6   1  12     9913.87     8539.46    378.85 o
  -5   1  12     2311.49     2124.48    233.22 o
  -4   1  12     8516.15     6814.67    340.63 o
  -3   1  12     5281.32     4521.74    305.79 o
  -2   1  12    13069.04    10591.27    905.27 o
  -1   1  12     3886.34     3299.96    346.83 o
   0   1  12     9738.52     8182.02   1476.63 o
   1   1  12     4345.98     3012.43    610.93 o
   2   1  12     5447.85     4762.30   1046.14 o
 -10   2  12     1133.98     1560.98    553.36 o
  -9   2  12     8268.38     8607.79   1196.51 o
  -8   2  12     1420.12     1594.68    313.81 o
  -7   2  12     9620.91     8444.72    459.73 o
  -6   2  12     1360.56     1180.92    215.32 o
  -5   2  12    10544.33     9454.00    399.96 o
  -4   2  12     3755.31     3420.60    399.20 o
  -3   2  12     8432.85     7251.55    616.36 o
  -2   2  12     4432.80     3728.32    364.26 o
  -1   2  12     9983.13     7732.66   1005.40 o
   0   2  12     5613.79     5002.84    811.59 o
   1   2  12     6597.96     5573.41   1104.14 o
   2   2  12     3516.27     2909.42    438.04 o
  -9   3  12     2101.54     1932.27    353.17 o
  -8   3  12     5200.89     5347.25   1014.78 o
  -7   3  12     1147.26      996.75    210.73 o
  -6   3  12     5791.06     5483.43    556.67 o
  -5   3  12      700.11      854.93    171.77 o
  -4   3  12     6001.26     6209.05    506.16 o
  -3   3  12     3120.79     3332.27    393.77 o
  -2   3  12     5059.29     4391.28    592.91 o
  -1   3  12     1907.83     1734.37    263.75 o
   0   3  12     4838.23     4229.51    374.94 o
   1   3  12     1728.09     1733.90    351.48 o
   2   3  12     3586.16     3066.01    517.70 o
  -9   4  12     3844.40     3591.90    572.26 o
  -8   4  12     1509.61     1427.44    310.13 o
  -7   4  12     2497.19     2430.63    296.21 o
  -6   4  12      433.68      419.75    161.84 o
  -5   4  12     5422.39     5131.19    445.04 o
  -4   4  12     1281.43     1295.89    192.00 o
  -3   4  12     4125.89     4109.52    374.67 o
  -2   4  12     1298.36     1208.84    231.05 o
  -1   4  12     3813.41     3380.98    370.38 o
   0   4  12     1013.30      957.07    216.86 o
   1   4  12     2837.47     2648.65    416.72 o
  -8   5  12     4102.33     4044.74    882.88 o
  -7   5  12      879.71      765.96    196.13 o
  -6   5  12     5561.64     4559.52    378.50 o
  -5   5  12      797.53      871.60    174.54 o
  -4   5  12     6922.78     6551.11    566.91 o
  -3   5  12     2108.88     1735.87    269.12 o
  -2   5  12     4718.32     3812.14    493.07 o
  -1   5  12     1881.14     1701.09    263.14 o
   0   5  12     5059.31     4336.98    486.91 o
   1   5  12     1131.27      951.42    304.07 o
  -8   6  12      266.68      458.30    215.49 o
  -7   6  12     3688.00     2958.24    497.77 o
  -6   6  12      653.63      675.31    211.25 o
  -5   6  12     4157.61     3886.36    568.89 o
  -4   6  12      696.53      776.69    195.87 o
  -3   6  12     3666.27     3340.28    533.54 o
  -2   6  12     1186.72      920.57    216.87 o
  -1   6  12     3854.98     3751.87    665.06 o
   0   6  12     1507.59     1298.46    332.82 o
  -7   7  12      179.40      288.11    159.43 o
  -6   7  12     1245.71     1095.83    280.94 o
  -5   7  12      232.27      297.78    185.99 o
  -4   7  12      835.48      665.44    195.87 o
  -3   7  12       71.62      146.57    148.34 o
  -2   7  12     1197.17     1066.01    295.21 o
  -1   7  12      587.58      539.77    251.44 o
  -4   8  12        8.57      -34.39    137.33 o
  -8   1  13       52.62     -109.27    162.95 o
  -7   1  13      424.06      244.98    193.36 o
  -6   1  13      145.00       33.70    112.70 o
  -5   1  13       75.09      112.48    125.41 o
  -4   1  13       10.43       88.80    119.56 o
  -3   1  13      194.53      252.09    156.75 o
  -2   1  13       50.79      -39.51    114.47 o
  -1   1  13       18.04      -25.48    147.63 o
   0   1  13       20.44      -57.06    225.64 o
  -8   2  13       26.61       -4.58    174.21 o
  -7   2  13      251.72      217.51    205.71 o
  -6   2  13       32.97      -26.42    125.01 o
  -5   2  13     1352.32     1239.44    207.01 o
  -4   2  13      231.72       69.51    123.15 o
  -3   2  13     1277.84     1133.76    196.10 o
  -2   2  13       13.41      -67.58    136.83 o
  -1   2  13      491.29      361.56    182.55 o
  -7   3  13        1.38        9.11    172.97 o
  -6   3  13     1588.76     1535.43    256.00 o
  -5   3  13      363.11      363.54    137.57 o
  -4   3  13     4111.39     3458.54    305.10 o
  -3   3  13       33.26      -16.00    121.17 o
  -2   3  13     1913.80     1658.44    268.49 o
  -1   3  13       20.90      -41.05    138.09 o
  -6   4  13       19.16      -51.69    125.91 o
  -5   4  13     2830.07     2655.40    279.86 o
  -4   4  13        0.46       65.85    125.46 o
  -3   4  13     1927.96     1836.94    398.34 o
  -2   4  13       79.35      -26.59    135.08 o
  -5   5  13        1.13      -38.53    124.56 o
  -4   5  13     3293.44     2981.41    715.08 o
  -3   5  13       22.13       35.98    135.36 o
 
